# Supplementary material for: Genetic alterations of malignant pleural mesothelioma: association with tumor heterogeneity and overall survival
Source: Mol Oncol. 2020 Mar 10;14(6):1207–23. doi: 10.1002/1878-0261.12651 (PMC7266286; doi:10.1002/1878-0261.12651)
Supplement: Supplementary file 2 — Table S1. Clinical and molecular annotations of MPM samples (Inserm series). [file MOL2-14-1207-s002.xlsx]

## Sheet: Table S1
Table S1. Clinical and molecular annotations of MPM samples (Inserm series)
	Gender	Age at diagnostic	Patient's cancer history	Asbestos exposure	Smoking history	Smoking history (number of pack-year)	Histology	Tumor stage	Surgical treatment	Surgery type	Chemotherapy treatment	Chemotherapy type	Survival status	Overall survival (months)	E.score	S.score	2-subtypes molecular subtypes	4-subtypes molecular subtypes	ARID1A mutational status	ARID2 mutational status	BAP1 mutational status	BRAF mutational status	CDKN2A mutational status	CDKN2B mutational status	CTNNB1 mutational status	CUL1 mutational status	EGFR mutational status	HRAS mutational status	INPP4B mutational status	KMT2D mutational status	KRAS mutational status	LATS2 mutational status	NF2 mutational status	NRAS mutational status	RBFOX1 mutational status	SETD2 mutational status	SMARCA4 mutational status	TERT mutational status	TERT prom. mutational status	TP53 mutational status
T001LE	Male	70.989	none	Exposed	yes	40	MME	II	yes	Atypical resection	yes	Cisplatin/Pemetrexed	dead	28.7	0.768407	0.231593	NA	NA	WT	WT	WT	WT	WT	WT	WT	WT	WT	WT	WT	WT	WT	WT	WT	WT	WT	WT	WT	WT	WT	WT
T002LE	Male	59.1699	none	Exposed	no	0	MME	III	yes	Extrapleural pneumonectomy	yes	Cisplatin/Gemcitabine	dead	13.7	1	0	C2	C2A	WT	WT	WT	WT	WT	WT	WT	WT	WT	WT	WT	WT	WT	WT	WT	WT	WT	WT	WT	WT	M1	WT
T003LE	Male	38.7781	none	Exposed	yes	15	MME	III	yes	Extrapleural pneumonectomy	yes	Cisplatin/Pemetrexed	dead	21.1333	NA	NA	C2	C2A	WT	WT	WT	WT	WT	WT	WT	WT	WT	WT	WT	WT	WT	WT	WT	WT	WT	WT	WT	WT	M1	WT
T004LE	Male	52.1479	none	Exposed	yes	32	MME	III	yes	Extrapleural pneumonectomy	yes	Cisplatin/Gemcitabine	alive	178.267	1	0	C1	C1A	WT	WT	M1	WT	WT	WT	WT	WT	WT	NA	WT	WT	WT	WT	WT	WT	WT	WT	WT	WT	WT	WT
T007LE	Male	70.9342	none	Exposed	yes	50	MME	IV	no	none	yes	Cisplatin/Pemetrexed	dead	2.16667	0.3734	0.6266	C2	C2B	WT	WT	WT	WT	WT	WT	WT	WT	WT	WT	WT	WT	WT	WT	M1	WT	WT	WT	WT	WT	WT	WT
T008LE	Male	52.9096	none	Exposed	yes	20	MME	III	yes	Extrapleural pneumonectomy	yes	Cisplatin/Pemetrexed	dead	69.6	1	0	C1	C1B	WT	WT	WT	WT	WT	WT	WT	WT	WT	WT	WT	WT	WT	WT	WT	WT	WT	WT	WT	WT	WT	WT
T010LE	Male	60.8877	none	Exposed	yes	20	MME	II	yes	Extrapleural pneumonectomy	yes	Cisplatin/Pemetrexed	dead	23.1333	0.647817	0.352183	C1	NA	WT	WT	M1	WT	WT	WT	WT	WT	WT	WT	WT	WT	WT	WT	M1	WT	WT	WT	WT	WT	WT	WT
T011LE	Male	64.2849	none	Exposed	no	0	MME	III	yes	Extrapleural pneumonectomy	yes	Cisplatin/Pemetrexed	dead	6.43333	0.802169	0.197831	C2	C2A	WT	M3	WT	WT	WT	WT	WT	WT	WT	WT	WT	WT	WT	WT	WT	WT	WT	WT	WT	WT	WT	WT
T012LE	Male	50.7452	none	Exposed	no	0	MME	II	yes	Extrapleural pneumonectomy	yes	Cisplatin/Pemetrexed	dead	27.5667	0.798304	0.201696	C2	C2A	WT	WT	WT	WT	WT	WT	WT	WT	WT	NA	WT	WT	WT	WT	WT	WT	WT	WT	WT	M2	WT	WT
T013LE	Male	63.6493	none	Exposed	yes	3	MME	III	yes	Extrapleural pneumonectomy	yes	Cisplatin/Pemetrexed	dead	16.5333	0.922281	0.0777185	NA	NA	WT	WT	WT	WT	WT	WT	WT	WT	WT	WT	WT	WT	WT	WT	M1	WT	WT	WT	WT	WT	WT	WT
T014LE	Male	64	none	Exposed	yes	7	MME	III	yes	Extrapleural pneumonectomy	yes	Cisplatin/Pemetrexed	dead	NA	1	0	C1	C1A	WT	WT	M1	WT	WT	WT	WT	WT	WT	WT	WT	WT	WT	WT	WT	WT	WT	WT	WT	WT	WT	WT
T015LE	Male	70.4329	none	Exposed	yes	30	MMB	IV	no	none	no	none	dead	3.93333	0	1	NA	NA	WT	WT	WT	WT	WT	WT	WT	WT	WT	WT	WT	WT	WT	WT	M1	WT	WT	WT	WT	WT	M1	WT
T016LE	Female	62.3973	none	Non-exposed	no	0	MME	III	yes	Extrapleural pneumonectomy	yes	Cisplatin/Pemetrexed	dead	15.3	0.8974	0.1026	C1	C1A	WT	WT	M1	WT	WT	WT	WT	WT	WT	NA	WT	WT	WT	WT	M1	WT	WT	WT	WT	NA	WT	WT
T017LE	Male	73.9534	none	Exposed	no	0	MME	IV	no	none	yes	Palliative chemotherapy	dead	6.63333	NA	NA	C2	C2A	WT	WT	WT	WT	WT	WT	WT	WT	WT	WT	WT	WT	WT	WT	WT	WT	WT	WT	WT	WT	WT	WT
T018LE	Male	69.1479	none	Exposed	yes	10	MME	III	no	none	yes	Cisplatin/Pemetrexed	dead	7.1	0.4975	0.5025	C2	C2B	WT	WT	M2	WT	WT	WT	WT	WT	WT	WT	WT	WT	WT	WT	WT	WT	WT	WT	WT	WT	WT	WT
T019LE	Male	65.8685	none	Exposed	yes	8	MME	IV	no	none	yes	Cisplatin/Pemetrexed	dead	16.8667	1	0	C1	C1B	WT	WT	WT	WT	WT	WT	WT	WT	WT	WT	WT	WT	WT	WT	WT	WT	WT	WT	WT	WT	WT	WT
T021LE	Female	66.7644	none	Exposed	no	0	MMB	IV	no	none	yes	NA	dead	22.1667	0.415593	0.584407	C2	C2A	WT	WT	M1	WT	WT	WT	WT	WT	WT	WT	WT	WT	WT	WT	WT	WT	WT	WT	WT	WT	WT	WT
T022LE	Male	55.9863	none	Exposed	no	0	MME	III	yes	Extrapleural pneumonectomy	yes	NA	dead	6.66667	1	0	C1	C1A	WT	WT	M1	WT	WT	WT	WT	WT	WT	NA	WT	WT	WT	WT	WT	WT	WT	WT	WT	NA	WT	WT
T023LE	Male	75.2685	none	Non-exposed	no	0	MME	IV	no	none	NA	NA	dead	58.4667	1	0	C1	C1A	WT	WT	WT	WT	WT	WT	WT	WT	WT	WT	WT	WT	WT	WT	WT	WT	WT	WT	WT	WT	WT	WT
T024LE	Male	63.9973	none	Exposed	no	0	MME	III	yes	Extrapleural pneumonectomy	yes	Cisplatin/Pemetrexed	dead	5.86667	0.389021	0.610979	NA	NA	WT	WT	WT	WT	WT	WT	WT	WT	WT	WT	WT	WT	WT	WT	WT	WT	WT	WT	WT	WT	WT	WT
T025LE	Female	38.5151	none	Exposed	no	0	MME	II	yes	Extrapleural pneumonectomy	yes	Cisplatin/Pemetrexed	dead	111.1	1	0	C1	C1A	WT	WT	WT	WT	WT	WT	WT	WT	WT	NA	WT	WT	WT	WT	WT	WT	WT	WT	WT	WT	WT	WT
T026LE	Male	68.6411	none	Exposed	yes	48	MMB	IV	no	none	no	none	dead	0.8	0.532211	0.467789	C1	NA	WT	WT	WT	WT	WT	WT	WT	WT	WT	WT	WT	WT	WT	WT	M1	WT	WT	WT	WT	WT	M1	WT
T027LE	Female	54.2082	none	Exposed	yes	20	MME	II	yes	Extrapleural pneumonectomy	yes	Cisplatin/Pemetrexed	dead	58.0333	0.899362	0.100638	C1	C1A	WT	WT	WT	WT	WT	WT	WT	WT	WT	WT	WT	WT	WT	WT	WT	WT	WT	WT	WT	WT	WT	WT
T029LE	Male	62.9973	none	Exposed	yes	80	MME	I	yes	Extrapleural pneumonectomy	yes	Cisplatin/Pemetrexed	dead	57.0667	NA	NA	C2	C2A	WT	WT	WT	WT	WT	WT	WT	WT	WT	WT	WT	WT	WT	WT	WT	WT	WT	WT	WT	WT	WT	WT
T030LE	Male	62.389	none	Exposed	no	0	MME	III	yes	Extrapleural pneumonectomy	yes	Cisplatin/Pemetrexed	dead	28.0333	0.894322	0.105678	C2	C2A	WT	WT	WT	WT	WT	WT	WT	WT	WT	WT	WT	WT	WT	WT	WT	WT	WT	WT	WT	WT	M1	WT
T031LE	Male	69.6438	none	Non-exposed	no	0	MME	IV	no	none	NA	NA	dead	9.73333	0.965082	0.0349182	C1	C1B	WT	WT	WT	WT	WT	WT	WT	WT	WT	WT	WT	WT	WT	WT	WT	WT	WT	WT	WT	WT	WT	WT
T032LE	Male	58.5945	none	Exposed	yes	20	MME	IV	no	none	yes	Cisplatin/Pemetrexed	dead	5.56667	0.223994	0.776006	C2	C2B	WT	M1	M2	WT	WT	WT	WT	WT	WT	WT	WT	WT	WT	WT	WT	WT	WT	WT	WT	WT	WT	WT
T033LE	Male	53.3808	none	Exposed	yes	24	MME	III	yes	Extrapleural pneumonectomy	yes	Cisplatin/Pemetrexed	dead	4.96667	0.7397	0.2603	C1	C1A	WT	WT	WT	WT	WT	WT	WT	WT	WT	WT	WT	WT	WT	WT	WT	WT	WT	WT	WT	WT	WT	WT
T034LE	Male	59.7123	none	Exposed	yes	60	MME	II	yes	Extrapleural pneumonectomy	yes	Cisplatin/Pemetrexed	dead	30.3667	NA	NA	C2	C2A	WT	WT	WT	WT	WT	WT	WT	WT	WT	WT	WT	WT	WT	WT	WT	WT	WT	WT	WT	WT	WT	WT
T035LE	Male	67.7616	Chronic lymphocytic leukaemia	Exposed	yes	15	MME	I	yes	Pleurectomy with decortication	yes	Cisplatin/Pemetrexed	dead	44.6	1	0	C1	C1A	WT	WT	WT	WT	WT	WT	WT	WT	WT	WT	WT	WT	WT	WT	WT	WT	WT	WT	WT	WT	NA	WT
T036LE	Male	62.1616	none	Exposed	no	0	MME	III	yes	Extrapleural pneumonectomy	yes	Cisplatin/Pemetrexed	dead	32.7333	1	0	C1	C1A	WT	WT	WT	WT	WT	WT	WT	WT	WT	WT	WT	WT	WT	WT	WT	WT	WT	WT	WT	WT	WT	WT
T037LE	Male	82.8548	none	Exposed	yes	18	MMD	IV	no	none	no	none	dead	1.3	0	1	NA	NA	WT	WT	WT	WT	WT	WT	WT	WT	WT	WT	WT	WT	WT	WT	WT	WT	WT	WT	WT	WT	M1	WT
T038LE	Female	68.1781	none	Non-exposed	no	0	MMB	IV	no	none	no	none	dead	3.36667	0.5627	0.4373	NA	NA	WT	WT	WT	WT	WT	WT	WT	WT	WT	WT	WT	WT	WT	WT	M1	WT	WT	WT	WT	WT	M1	WT
T039LE	Male	71.474	none	Non-exposed	no	0	MME	III	yes	Extrapleural pneumonectomy	yes	Cisplatin/Pemetrexed	dead	3.53333	0.64756	0.35244	C2	C2A	WT	WT	WT	WT	WT	WT	WT	WT	WT	WT	WT	WT	WT	WT	WT	WT	WT	WT	WT	WT	WT	M3
T041LE	Female	50.8959	none	Non-exposed	no	0	MMS	IV	no	none	yes	Cisplatin/Pemetrexed	dead	9.63333	0	1	C2	C2B	WT	WT	M2	WT	WT	WT	WT	WT	WT	WT	WT	WT	WT	WT	WT	WT	WT	WT	WT	WT	WT	WT
T042LE	Female	67.326	none	Non-exposed	no	0	MME	II	yes	Extrapleural pneumonectomy	no	none	dead	15.9333	0.8607	0.1393	C2	C2B	WT	M2	WT	WT	WT	WT	WT	WT	WT	WT	WT	WT	WT	WT	WT	WT	WT	WT	WT	WT	WT	WT
T043LE	Male	79.4164	none	Exposed	yes	34	MMS	IV	no	none	no	none	dead	3	0	1	C2	C2B	WT	WT	WT	WT	WT	WT	WT	WT	WT	WT	WT	WT	WT	WT	M1	WT	WT	WT	WT	WT	M1	M3
T044LE	Male	60.0986	none	Exposed	yes	38	MME	III	yes	Extrapleural pneumonectomy	yes	Cisplatin/Pemetrexed	dead	16	0.441847	0.558153	NA	NA	WT	WT	M1	WT	WT	WT	WT	WT	WT	NA	WT	WT	WT	WT	WT	WT	WT	WT	WT	WT	WT	WT
T045LE	Male	61.5096	none	Exposed	yes	40	MME	IV	yes	Extrapleural pneumonectomy	yes	Cisplatin/Pemetrexed	dead	9.5	0.989712	0.0102884	NA	NA	WT	WT	WT	WT	WT	WT	WT	WT	WT	WT	WT	WT	WT	WT	WT	WT	WT	WT	WT	WT	WT	WT
T046LE	Male	81.0548	none	Exposed	no	0	MME	IV	yes	Atypical resection	no	none	dead	12.8	0.6726	0.3274	C1	C1A	WT	WT	M1	WT	WT	WT	WT	WT	WT	WT	WT	WT	WT	WT	WT	WT	WT	M1	WT	WT	WT	WT
T047LE	Male	65.3479	Malignant Mesothelioma of the Tunica Vaginalis Testis	Exposed	yes	10	MME	IV	no	none	yes	Palliative chemotherapy	dead	9.6	0.516997	0.483003	C2	C2A	WT	WT	WT	WT	WT	WT	WT	WT	WT	WT	WT	WT	WT	WT	WT	WT	WT	WT	WT	WT	WT	WT
T048LE	Male	60.3233	none	Exposed	yes	5	MMB	III	yes	Pleurectomy with decortication	yes	Carboplatin/Pemetrexed	dead	10.7333	0	1	C2	C2B	WT	WT	WT	WT	WT	WT	WT	WT	M2	NA	WT	WT	WT	WT	WT	WT	WT	WT	WT	WT	WT	WT
T050LE	Female	46.8795	none	Exposed	no	0	MME	III	yes	Pleurectomy with decortication	yes	Cisplatin/Pemetrexed	alive	96.6333	1	0	C2	C2A	WT	WT	WT	WT	WT	WT	WT	WT	WT	WT	WT	WT	WT	WT	WT	WT	WT	WT	WT	WT	WT	WT
T051LE	Male	64.2575	none	Exposed	no	0	MMS	IV	no	none	no	none	dead	3.63333	0.1739	0.8261	C2	C2B	WT	WT	WT	WT	WT	WT	WT	WT	WT	WT	WT	WT	WT	WT	WT	WT	WT	WT	WT	WT	WT	WT
T052LE	Male	70.0575	none	Non-exposed	yes	15	MMD	IV	no	none	yes	Palliative chemotherapy	alive	13.9333	0	1	C2	C2B	WT	WT	WT	WT	WT	WT	WT	WT	WT	WT	WT	WT	WT	WT	M1	WT	WT	WT	WT	WT	M1	WT
T059HP	Female	60.5863	none	Non-exposed	no	0	MME	III	no	none	yes	Cisplatin/Pemetrexed	dead	30	0.673524	0.326476	NA	NA	WT	WT	WT	WT	WT	WT	WT	WT	WT	WT	WT	WT	WT	WT	M1	WT	WT	WT	WT	WT	WT	WT
T061HP	Female	54.4877	none	Exposed	no	0	MME	II	no	none	yes	Carboplatin/Pemetrexed	dead	14	0.716016	0.283984	C2	C2A	WT	WT	WT	WT	WT	WT	WT	WT	WT	WT	NA	WT	WT	WT	M1	NA	WT	WT	WT	WT	NA	WT
T064NE	Male	64.9945	none	Exposed	yes	30	MMB	III	yes	Extrapleural pneumonectomy	yes	Cisplatin/Gemcitabine	dead	9.4	NA	NA	NA	NA	WT	WT	WT	WT	WT	WT	WT	WT	WT	WT	WT	WT	WT	WT	M1	WT	WT	WT	WT	WT	WT	M1
T066NE	Male	62.3863	none	Exposed	yes	10	MME	III	yes	Extrapleural pneumonectomy	yes	Cisplatin/Gemcitabine	alive	125.567	1	0	C1	C1A	WT	WT	WT	WT	WT	WT	WT	WT	WT	NA	WT	M2	WT	WT	WT	WT	WT	WT	WT	WT	WT	WT
T067NE	Male	66.8411	none	Exposed	yes	50	MME	III	yes	Extrapleural pneumonectomy	yes	Cisplatin/Gemcitabine	dead	23.5	0.6517	0.3483	C2	C2B	WT	WT	WT	WT	WT	WT	WT	WT	WT	WT	WT	WT	WT	WT	M1	WT	WT	WT	WT	WT	WT	WT
T068NE	Female	72.9288	none	Non-exposed	yes	10	MME	NA	no	none	NA	NA	dead	6.03333	0.7208	0.2792	C1	C1A	WT	WT	WT	WT	WT	WT	WT	WT	WT	WT	WT	WT	WT	WT	WT	WT	WT	WT	WT	WT	WT	WT
T069NE	Male	63.5151	Prostate cancer	Non-exposed	yes	NA	MME	NA	no	none	NA	NA	NA	NA	0.9147	0.0853	C1	C1B	WT	WT	WT	WT	WT	WT	WT	WT	WT	WT	WT	WT	WT	WT	WT	WT	WT	WT	WT	WT	WT	WT
T070NE	Male	71.737	none	Non-exposed	yes	5	MME	NA	no	none	NA	NA	NA	NA	0.82335	0.17665	C2	C2B	WT	WT	WT	WT	WT	WT	WT	WT	WT	WT	WT	WT	WT	M1	WT	WT	WT	WT	WT	WT	WT	WT
T071NE	Male	74.863	none	Exposed	no	0	MMS	NA	no	none	no	none	dead	0.8	0	1	C2	C2B	WT	WT	WT	WT	WT	WT	WT	WT	WT	WT	WT	WT	WT	WT	M1	WT	WT	WT	WT	WT	WT	M2
T072NE	Male	80.9836	none	Exposed	no	0	MME	III	no	none	no	none	NA	NA	0.748	0.252	C1	C1B	WT	WT	WT	WT	WT	WT	WT	WT	WT	WT	WT	WT	WT	WT	WT	WT	WT	WT	WT	WT	WT	WT
T073NE	Male	67.8603	none	Exposed	no	0	MME	III	yes	Extrapleural pneumonectomy	yes	Cisplatin/Gemcitabine	dead	25.1333	0.692284	0.307716	C2	C2B	WT	WT	WT	WT	WT	WT	WT	WT	WT	WT	WT	WT	WT	WT	WT	WT	WT	WT	WT	WT	WT	WT
T074NE	Male	71.6575	none	Exposed	yes	NA	MME	NA	no	none	no	none	dead	38.6333	0.933744	0.0662559	NA	NA	WT	WT	WT	WT	WT	WT	WT	WT	WT	WT	WT	WT	WT	WT	WT	WT	WT	WT	M1	WT	WT	WT
T075NE	Female	73.2658	none	Exposed	no	0	MME	NA	no	none	yes	Cisplatin/Pemetrexed	dead	7.3	0.917202	0.0827983	C1	C1B	WT	WT	WT	WT	M1	WT	WT	WT	WT	WT	WT	WT	WT	WT	M2	WT	WT	WT	WT	WT	WT	WT
T076NE	Female	74	none	Non-exposed	no	0	MMB	III	yes	Extrapleural pneumonectomy	yes	Carboplatin/Pemetrexed	dead	NA	0	1	C1	C1A	WT	WT	WT	WT	WT	WT	WT	WT	WT	WT	WT	WT	WT	M2	WT	WT	WT	M1	WT	WT	WT	WT
T077NE	Male	70.0055	none	Exposed	yes	30	MME	III	yes	Extrapleural pneumonectomy	no	none	dead	3.6	NA	NA	C1	C1A	WT	WT	WT	WT	WT	WT	WT	WT	WT	WT	WT	WT	WT	WT	WT	WT	WT	WT	WT	WT	WT	WT
T078NE	Male	56.6849	none	Exposed	yes	20	MME	III	yes	Extrapleural pneumonectomy	yes	Cisplatin/Gemcitabine	dead	46.5667	0.8845	0.1155	C1	C1B	WT	WT	WT	WT	WT	WT	WT	WT	WT	WT	WT	WT	WT	WT	M1	WT	WT	WT	WT	WT	WT	WT
T079NE	Male	69.9096	none	Exposed	NA	NA	MMS	NA	no	none	yes	NA	dead	NA	NA	NA	C1	C1A	WT	WT	M1	WT	WT	WT	WT	WT	WT	WT	WT	WT	WT	M2	WT	WT	WT	WT	WT	WT	WT	WT
T080NE	Male	64.6795	none	Non-exposed	yes	10	MME	III	yes	Extrapleural pneumonectomy	yes	Cisplatin/Gemcitabine	dead	18.7667	0.776024	0.223976	C2	C2A	WT	WT	M1	WT	WT	WT	WT	WT	WT	NA	WT	WT	WT	WT	WT	WT	WT	WT	WT	WT	WT	WT
T081NE	Female	76.1288	none	NA	no	0	MME	NA	no	none	yes	Carboplatin/Pemetrexed	alive	73.1667	1	0	C1	C1A	WT	WT	M1	WT	WT	WT	WT	WT	WT	WT	WT	WT	WT	WT	WT	WT	WT	WT	WT	WT	WT	WT
T082NE	Male	70.0767	none	Exposed	yes	30	MME	III	no	none	yes	NA	dead	7.16667	0.456	0.544	C2	C2B	WT	WT	WT	WT	WT	WT	WT	WT	WT	WT	WT	WT	M3	WT	WT	WT	WT	WT	WT	M2	WT	M1
T083NE	Male	74.6767	none	Exposed	yes	NA	MME	III	no	none	yes	NA	alive	7.9	0.6964	0.3036	C2	C2B	WT	WT	WT	WT	WT	WT	WT	WT	WT	WT	WT	WT	WT	WT	WT	WT	WT	WT	WT	WT	WT	WT
T086NE	Male	58.1068	none	NA	no	0	MME	II	yes	Extrapleural pneumonectomy	yes	Cisplatin/Gemcitabine	dead	38.5	0	1	C1	C1A	WT	WT	WT	WT	WT	WT	WT	WT	WT	WT	WT	WT	WT	WT	WT	WT	WT	WT	WT	WT	WT	WT
T087NE	Male	58.3123	none	Exposed	no	0	MMB	IV	yes	Extrapleural pneumonectomy	yes	Cisplatin/Gemcitabine	dead	26.0667	0.6531	0.3469	C1	C1B	WT	WT	M1	WT	WT	WT	WT	WT	WT	WT	WT	WT	WT	WT	WT	WT	WT	WT	WT	WT	WT	WT
T088NE	Male	68.0466	none	NA	no	0	MME	IV	no	none	yes	Cisplatin/Gemcitabine	dead	5.9	0.9541	0.0459	C1	C1A	WT	WT	M2	WT	WT	WT	WT	WT	WT	WT	WT	WT	WT	WT	WT	WT	WT	WT	WT	WT	WT	WT
T090NE	Male	71.9644	none	Exposed	yes	3	MME	I	no	none	yes	Cisplatin/Pemetrexed	dead	19.6667	0.513242	0.486758	C2	C2A	WT	WT	WT	WT	WT	WT	WT	WT	WT	WT	WT	WT	WT	WT	WT	WT	WT	WT	WT	WT	WT	WT
T093NE	Male	79.4384	none	Exposed	yes	30	MMS	NA	no	none	yes	Cisplatin/Pemetrexed	dead	0.0666667	0	1	C2	C2B	WT	WT	WT	WT	WT	WT	WT	WT	WT	WT	WT	WT	WT	WT	M1	WT	WT	WT	WT	WT	M1	WT
T094NE	Male	66.6849	none	Exposed	yes	10	MME	IV	yes	Extrapleural pneumonectomy	yes	Cisplatin/Gemcitabine	dead	43.7	0.9501	0.0499	C1	C1A	WT	WT	M2	WT	WT	WT	WT	WT	WT	WT	WT	WT	WT	WT	WT	WT	WT	WT	WT	WT	WT	WT
T096NE	Male	NA	none	NA	yes	15	MME	III	yes	Extrapleural pneumonectomy	yes	Cisplatin/Gemcitabine	dead	NA	0.5637	0.4363	C1	C1B	WT	WT	WT	WT	WT	WT	WT	WT	WT	NA	WT	WT	WT	WT	WT	WT	WT	WT	WT	WT	WT	WT
T097NE	Male	73.3644	none	Exposed	yes	50	MMD	III	yes	Extrapleural pneumonectomy and atypical resection	yes	Cisplatin/Pemetrexed	alive	10.2667	0	1	C2	C2B	WT	WT	WT	WT	WT	WT	WT	WT	WT	WT	WT	WT	WT	WT	WT	WT	WT	WT	WT	WT	M1	WT
T098NE	Male	65.5945	none	Exposed	yes	NA	MME	III	yes	Extrapleural pneumonectomy	yes	Cisplatin/Gemcitabine	alive	115	1	0	C1	C1A	WT	WT	WT	WT	WT	WT	WT	WT	WT	WT	WT	WT	WT	WT	WT	WT	WT	M2	WT	WT	WT	WT
T102NE	Male	71.0932	none	Exposed	no	0	MME	NA	no	none	yes	Cisplatin/Pemetrexed	dead	37.8	1	0	C1	C1A	WT	WT	WT	WT	WT	WT	WT	WT	WT	WT	WT	WT	WT	WT	WT	WT	WT	WT	WT	WT	WT	WT
T105NE	Male	76.326	none	Exposed	no	0	MMS	IV	no	none	NA	NA	dead	NA	0	1	C2	C2B	WT	WT	WT	WT	WT	WT	WT	WT	WT	WT	WT	WT	WT	M2	WT	WT	WT	WT	WT	WT	NA	WT
T106NE	Male	73.5945	Multiple myeloma	Exposed	yes	40	MME	II	no	none	yes	Cisplatin/Pemetrexed	dead	6.86667	0.982631	0.0173695	C2	C2B	M2	WT	WT	WT	WT	WT	WT	WT	WT	NA	WT	WT	WT	WT	WT	WT	WT	WT	WT	WT	WT	WT
T110NE	Male	66.8082	Prostate cancer	Exposed	yes	40	MME	NA	no	none	yes	Cisplatin/Pemetrexed	dead	82.0333	1	0	C1	C1A	WT	WT	M1	WT	WT	WT	WT	WT	WT	WT	WT	WT	WT	WT	WT	WT	WT	WT	WT	WT	WT	WT
T111NE	Male	55.6192	none	Exposed	yes	30	MME	III	no	none	NA	NA	dead	8.53333	0.4487	0.5513	C1	C1A	WT	WT	WT	WT	WT	WT	WT	WT	WT	WT	WT	WT	WT	WT	WT	WT	WT	WT	WT	WT	WT	WT
T112NE	Male	78.8164	none	Exposed	yes	NA	MM lymphohistiocytoid	NA	no	none	yes	Cisplatin/Pemetrexed	dead	2.53333	0.171438	0.828562	C2	C2B	WT	WT	WT	WT	WT	WT	WT	WT	WT	NA	WT	WT	WT	WT	WT	WT	WT	WT	WT	WT	M1	WT
T113NE	Male	71.1644	none	Exposed	no	0	MME	NA	no	none	yes	Cisplatin/Pemetrexed	dead	9.16667	0.814811	0.185189	C1	C1B	WT	WT	WT	WT	WT	WT	WT	WT	WT	WT	M2	WT	WT	WT	WT	WT	WT	WT	WT	WT	M1	WT
T114NE	Male	71.3479	none	Non-exposed	yes	30	MME	NA	no	none	yes	Cisplatin/Pemetrexed	dead	33.4667	0.8228	0.1772	C1	C1B	WT	WT	WT	WT	WT	WT	WT	WT	WT	NA	WT	WT	WT	WT	WT	WT	WT	WT	WT	NA	WT	M2
T115NE	Male	63.4932	none	Exposed	yes	30	MME	NA	no	none	yes	Cisplatin/Pemetrexed	dead	22	0.899	0.101	C1	C1A	WT	WT	M1	WT	WT	WT	WT	WT	WT	WT	M3	WT	WT	WT	WT	WT	WT	WT	WT	WT	WT	WT
T116NE	Female	74.5699	none	Exposed	yes	NA	MME	NA	no	none	yes	Cisplatin/Pemetrexed	alive	7.56667	0.6029	0.3971	C1	C1B	WT	WT	WT	WT	WT	WT	WT	WT	WT	WT	WT	WT	WT	WT	WT	WT	WT	WT	WT	WT	WT	M2
T118NE	Male	73.6329	Bladder cancer	Exposed	no	0	MMB	III	no	none	yes	Cisplatin/Pemetrexed	dead	15.8667	0.2352	0.7648	C2	C2B	WT	WT	WT	WT	WT	WT	WT	WT	WT	WT	WT	WT	WT	WT	M1	WT	WT	WT	WT	WT	WT	WT
T123LE	Male	59.4438	none	Exposed	yes	10	MMB	III	yes	Extrapleural pneumonectomy	yes	Cisplatin/Pemetrexed	dead	19.8333	0.5571	0.4429	C1	C1B	WT	WT	M1	WT	WT	WT	WT	WT	WT	WT	WT	WT	WT	WT	M1	WT	WT	WT	WT	WT	WT	WT
T124HP	Male	79.8493	Prostate cancer	Non-exposed	yes	20	MMB	IV	no	none	no	none	dead	12.8333	0.6389	0.3611	C1	C1A	WT	WT	M1	WT	WT	M2	WT	WT	WT	WT	WT	WT	WT	WT	WT	WT	WT	WT	WT	WT	WT	WT
T126HP	Male	82.5425	Lung cancer	Non-exposed	yes	NA	MME	IV	no	none	no	none	dead	2.7	0.8455	0.1545	C1	C1A	WT	WT	WT	WT	WT	WT	WT	WT	WT	WT	WT	WT	WT	WT	M1	WT	WT	WT	WT	WT	WT	WT
T128HP	Male	59.6329	none	NA	yes	NA	MME	NA	no	none	yes	Cisplatin/Pemetrexed	dead	8.7	1	0	C1	C1A	WT	WT	WT	WT	WT	WT	WT	WT	WT	WT	WT	WT	WT	WT	WT	WT	WT	WT	WT	WT	WT	WT
T134HP	Female	50.5781	none	Exposed	no	0	MMB	NA	yes	Extrapleural pneumonectomy	no	none	alive	120.533	NA	NA	NA	NA	WT	WT	M1	WT	WT	WT	WT	WT	WT	WT	WT	WT	WT	WT	WT	WT	WT	WT	WT	WT	WT	WT
T135HP	Female	47.3479	none	Exposed	no	0	MME	II	yes	Extrapleural pneumonectomy	yes	Cisplatin/Pemetrexed	dead	53.2667	0.406883	0.593117	C2	C2B	WT	WT	WT	WT	WT	WT	WT	WT	WT	WT	WT	WT	WT	WT	M1	WT	WT	WT	WT	WT	WT	WT
T139NE	Male	76.2274	none	Exposed	yes	10	MME	NA	no	none	yes	Cisplatin/Pemetrexed	alive	31.9667	NA	NA	NA	NA	WT	WT	WT	WT	WT	WT	WT	WT	WT	WT	WT	WT	WT	WT	WT	WT	WT	WT	WT	WT	WT	WT
T141NE	Male	76.1507	Colon cancer, prostate cancer	Exposed	yes	NA	MMB	NA	no	none	no	none	dead	13.1	0.794372	0.205628	C1	C1B	WT	WT	WT	WT	WT	WT	WT	WT	WT	WT	WT	WT	WT	WT	WT	WT	WT	WT	WT	WT	WT	WT
T143NE	Female	20.0438	none	Non-exposed	no	0	MME	IV	yes	Extrapleural pneumonectomy	yes	Cisplatin/Gemcitabine	dead	43.6667	0.9963	0.0037	C1	C1A	WT	WT	WT	WT	WT	WT	WT	WT	WT	WT	WT	WT	WT	WT	WT	WT	WT	WT	WT	WT	M1	WT
T144NE	Male	74.1973	none	Exposed	no	0	MMS	NA	no	none	yes	Cisplatin/Pemetrexed/Bevacizumab	dead	4.9	0	1	C2	C2B	WT	WT	WT	WT	WT	WT	WT	WT	WT	WT	WT	WT	WT	WT	WT	WT	WT	WT	WT	WT	M1	WT
T146NE	Male	66.3068	none	Exposed	yes	5	MME	III	yes	Extrapleural pneumonectomy	yes	Cisplatin/Gemcitabine	alive	75.4333	0.789747	0.210253	NA	NA	WT	WT	WT	WT	WT	WT	WT	WT	WT	WT	WT	WT	WT	WT	WT	WT	WT	WT	WT	WT	WT	WT
T148NE	Male	79.3288	none	Exposed	yes	40	MME	NA	no	none	yes	Carboplatin/Pemetrexed	dead	35.3	1	0	C2	C2A	WT	WT	WT	WT	WT	WT	WT	WT	WT	WT	WT	WT	WT	WT	WT	WT	WT	WT	WT	WT	WT	WT
T149NE	Female	76.6685	none	NA	yes	NA	MME	NA	no	none	NA	NA	NA	NA	0.8161	0.1839	C1	NA	WT	WT	M1	WT	WT	WT	WT	WT	WT	WT	WT	WT	WT	WT	WT	WT	WT	WT	WT	WT	WT	WT
T150NE	Male	72.8384	Bladder cancer	Exposed	yes	50	MMB	NA	no	none	yes	NA	dead	2.5	1	0	C1	C1B	WT	WT	WT	WT	WT	WT	WT	WT	WT	WT	WT	WT	WT	WT	WT	WT	WT	WT	WT	WT	WT	M1
T152NE	Female	60.2877	none	Non-exposed	yes	NA	MME	NA	no	none	NA	NA	alive	17.3	1	0	C1	C1A	WT	WT	WT	WT	WT	WT	M1	M3	WT	WT	WT	WT	WT	WT	WT	WT	WT	WT	WT	WT	WT	WT
T153NE	Male	74.5425	none	Exposed	yes	10	MME	NA	no	none	NA	NA	dead	23.1333	0.625678	0.374322	NA	NA	WT	WT	WT	WT	WT	WT	WT	WT	WT	WT	WT	WT	WT	WT	WT	WT	WT	WT	WT	WT	WT	WT
T154NE	Male	71.063	none	Exposed	yes	45	MME	NA	no	none	yes	Cisplatin/Pemetrexed	alive	6.4	0.6431	0.3569	C1	C1A	WT	WT	WT	WT	WT	WT	WT	WT	WT	WT	WT	WT	WT	WT	WT	WT	WT	WT	WT	WT	WT	WT
T156NE	Male	82.1205	none	Exposed	yes	40	MMS	III	no	none	NA	NA	alive	11.9667	0	1	NA	NA	WT	WT	WT	WT	WT	WT	WT	WT	WT	WT	WT	WT	WT	WT	WT	WT	WT	WT	WT	WT	WT	WT
T158NE	Male	62.3918	none	Exposed	yes	NA	MME	III	no	none	yes	Pemetrexed	alive	27.3667	0.8192	0.1808	C1	NA	WT	WT	WT	WT	WT	WT	WT	WT	WT	WT	WT	WT	WT	WT	WT	WT	WT	WT	WT	WT	WT	WT
T160NE	Male	70.2219	none	Exposed	yes	NA	MMB	NA	no	none	yes	Cisplatin/Pemetrexed	dead	6	0.0331	0.9669	C2	C2B	WT	WT	WT	WT	WT	WT	WT	WT	WT	WT	WT	WT	WT	M2	M1	WT	WT	WT	WT	WT	WT	WT
T161NE	Male	72.1726	none	Non-exposed	yes	NA	MME	III	yes	Pleurectomy with decortication	no	none	NA	NA	1	0	C1	C1A	WT	WT	M1	WT	WT	WT	WT	WT	WT	WT	WT	WT	WT	WT	WT	WT	WT	WT	WT	WT	WT	WT
T163NE	Female	73.4712	Breast cancer	Non-exposed	no	0	MME	NA	no	none	NA	NA	dead	6.56667	NA	NA	NA	NA	WT	WT	WT	WT	WT	WT	WT	WT	WT	WT	WT	WT	WT	WT	WT	WT	WT	WT	WT	WT	WT	WT
T165NE	Male	76.137	none	Exposed	no	0	MME	IV	no	none	NA	NA	dead	2.4	0.7623	0.2377	C1	C1A	WT	WT	WT	WT	WT	WT	WT	WT	WT	WT	WT	WT	WT	WT	WT	WT	WT	WT	WT	WT	WT	WT
T167NE	Male	79.3096	none	Exposed	no	0	MME	NA	no	none	yes	NA	NA	NA	NA	NA	NA	NA	WT	WT	WT	WT	WT	WT	WT	WT	WT	WT	WT	WT	WT	WT	WT	WT	WT	WT	WT	WT	WT	WT
T169LE	Male	61.411	none	Exposed	yes	21	MME	III	yes	Pleurectomy with decortication	no	none	dead	44.4	1	0	C1	C1A	WT	WT	M1	WT	M3	WT	WT	WT	WT	WT	WT	WT	WT	WT	WT	WT	WT	WT	WT	WT	WT	WT
T170LE	Male	47.9151	NA	NA	yes	30	MME	IV	no	none	no	none	dead	0.5	0	1	C2	C2B	M1	WT	WT	WT	WT	WT	WT	WT	WT	WT	WT	WT	WT	WT	WT	WT	WT	WT	WT	WT	WT	M1
T171LE	Female	78.6712	none	Exposed	no	0	MME	IV	no	none	NA	NA	NA	NA	0.510185	0.489815	C1	NA	WT	WT	WT	WT	WT	WT	WT	WT	WT	WT	WT	WT	WT	WT	WT	WT	WT	WT	WT	WT	WT	WT
T172LE	Male	68.5753	none	Exposed	yes	10	MME	IV	yes	Pleurectomy with decortication	yes	Cisplatin/Pemetrexed	dead	44.0333	1	0	C1	C1A	WT	M1	M1	WT	WT	WT	WT	WT	WT	WT	WT	WT	WT	WT	WT	WT	WT	WT	WT	WT	WT	WT
T173LE	Male	78.9534	Prostate cancer	Exposed	yes	30	MME	III	yes	Pleurectomy with decortication	no	none	dead	2.86667	0.893252	0.106748	C1	C1A	M2	WT	WT	WT	WT	WT	WT	WT	WT	WT	WT	WT	WT	WT	WT	WT	WT	WT	WT	WT	WT	WT
T174LE	Male	61.9014	Prostate adenocarcinoma	Exposed	yes	10	MME	III	yes	Pleurectomy with decortication	no	none	dead	21.0667	NA	NA	NA	NA	WT	WT	WT	WT	WT	WT	WT	WT	WT	WT	WT	WT	WT	WT	WT	WT	WT	WT	WT	WT	WT	WT
T175LE	Female	58.0438	none	NA	no	0	MME	III	no	none	yes	Pemetrexed/Bevacizumab	dead	11.5667	0.712279	0.287721	NA	NA	WT	WT	WT	WT	WT	WT	WT	WT	WT	WT	WT	WT	WT	WT	M1	WT	WT	M1	WT	WT	WT	WT
T176LE	Male	62.2685	none	Exposed	yes	30	MME	III	yes	Extrapleural pneumonectomy	yes	Cisplatin/Pemetrexed	dead	27.6	0.0417105	0.95829	C2	C2B	WT	WT	WT	WT	WT	WT	WT	WT	WT	WT	WT	WT	WT	WT	WT	WT	WT	WT	WT	WT	WT	WT
T177LE	Male	87.4575	none	Exposed	no	0	MME	III	no	none	NA	NA	dead	15.7	1	0	C1	C1A	WT	WT	M1	WT	WT	WT	WT	WT	WT	WT	WT	WT	WT	WT	WT	WT	WT	WT	WT	WT	WT	WT
T178LE	Female	70.6329	none	Exposed	no	0	MME	III	no	none	no	none	dead	1.36667	0.5822	0.4178	C1	C1B	WT	WT	WT	WT	WT	WT	M3	WT	WT	WT	WT	WT	WT	WT	WT	WT	WT	WT	WT	WT	WT	M2
T179LE	Male	64.8521	none	Exposed	yes	10	MME	IV	no	none	yes	Cisplatin/Pemetrexed	dead	20.3333	0.759192	0.240808	C2	C2B	WT	WT	WT	WT	WT	WT	WT	WT	WT	WT	WT	WT	WT	WT	WT	WT	WT	WT	WT	WT	WT	WT
T180LE	Male	64.7918	none	Exposed	no	0	MME	IV	no	none	NA	NA	dead	5	0.6921	0.3079	C1	C1B	WT	WT	WT	WT	WT	WT	WT	WT	WT	WT	WT	WT	WT	WT	WT	WT	WT	WT	WT	WT	WT	WT
T181LE	Male	68.6247	none	Exposed	yes	7	MME	II	no	none	no	none	dead	2.13333	0	1	C2	C2B	WT	WT	WT	WT	WT	WT	WT	WT	WT	WT	WT	WT	WT	WT	WT	WT	WT	WT	WT	WT	M1	WT
T182LE	Male	68.863	none	Exposed	yes	100	MME	II	no	none	yes	Cisplatin/Pemetrexed	dead	15.8667	0.975596	0.0244036	NA	NA	WT	WT	WT	WT	WT	WT	WT	WT	WT	WT	WT	WT	WT	WT	WT	WT	WT	WT	WT	WT	WT	WT
T183LE	Male	52.526	none	Non-exposed	no	0	MME	II	no	none	yes	Cisplatin/Pemetrexed	dead	12.5333	0.4602	0.5398	C2	C2B	WT	WT	WT	WT	WT	WT	WT	WT	WT	WT	WT	WT	WT	WT	M1	WT	WT	WT	WT	WT	M1	WT
T184LE	Male	80.2795	none	Exposed	no	0	MME	III	no	none	no	none	dead	0.966667	0.6735	0.3265	C1	C1B	WT	WT	M1	WT	WT	WT	WT	WT	WT	WT	WT	WT	WT	WT	WT	WT	WT	WT	WT	WT	WT	WT
T185LE	Female	64.0849	Pulmonary epidermoid carcinoma	Exposed	no	0	MME	I	yes	Extrapleural pneumonectomy	yes	Cisplatin/Pemetrexed	alive	61.7333	0	1	C1	C1A	WT	WT	WT	WT	WT	WT	WT	WT	WT	WT	WT	WT	WT	WT	WT	WT	WT	WT	WT	WT	WT	WT
T186LE	Male	81.9808	none	Exposed	no	0	MMS	III	no	none	yes	NA	dead	24.7333	0	1	C2	C2B	WT	WT	M1	WT	WT	WT	WT	WT	WT	WT	WT	WT	WT	WT	WT	WT	WT	WT	WT	WT	WT	WT
T187LE	Male	46.3753	none	Exposed	no	0	MME	III	no	none	yes	Carboplatin/Pemetrexed	dead	13.3	0.251672	0.748328	NA	NA	WT	WT	WT	WT	WT	WT	WT	WT	WT	WT	WT	WT	WT	WT	WT	WT	WT	WT	WT	WT	WT	WT
T188LE	Male	65.9699	none	Exposed	no	0	NA	II	yes	Extrapleural pneumonectomy	yes	Carboplatin/Pemetrexed	dead	16.7333	NA	NA	C1	C1A	WT	WT	WT	WT	WT	WT	WT	WT	WT	WT	WT	WT	WT	WT	WT	WT	WT	WT	WT	WT	M1	WT
T189LE	Male	71.7671	none	Exposed	no	0	MME	III	yes	Pleurectomy with decortication	yes	Carboplatin/Pemetrexed/Bevacizumab	alive	48.4	1	0	C1	C1A	WT	WT	WT	WT	WT	WT	WT	WT	WT	WT	WT	WT	WT	WT	WT	WT	WT	WT	WT	WT	WT	WT
T190LE	Male	52.8274	none	Exposed	yes	24	MME	III	yes	Pleurectomy with decortication	yes	Carboplatin/Pemetrexed	alive	51.1333	1	0	NA	NA	WT	WT	WT	WT	WT	WT	WT	WT	WT	WT	WT	WT	WT	WT	WT	WT	WT	WT	WT	WT	WT	WT
T191LE	Female	62.1918	none	Exposed	no	0	MME	III	yes	Pleurectomy with decortication	yes	Cisplatin/Pemetrexed	dead	49.7667	0.7866	0.2134	C1	C1A	WT	WT	WT	WT	WT	WT	WT	WT	WT	WT	WT	WT	WT	WT	WT	WT	WT	WT	WT	WT	WT	WT
T192LE	Male	69.5205	Prostate adenoma	Exposed	no	0	MME	III	no	none	no	none	dead	1.96667	NA	NA	NA	NA	WT	WT	M1	WT	WT	WT	WT	WT	WT	WT	WT	WT	WT	WT	WT	WT	WT	WT	WT	WT	WT	M2
T193LE	Male	78.7671	none	Exposed	yes	30	MME	II	no	none	yes	Carboplatin/Pemetrexed	dead	32.1333	0.873083	0.126917	C1	C1A	WT	WT	M2	WT	WT	WT	WT	WT	WT	WT	WT	WT	WT	WT	WT	WT	WT	WT	WT	WT	WT	WT
T194LE	Male	60.5123	none	Exposed	no	0	MME	III	yes	Pleurectomy with decortication	yes	Carboplatin/Pemetrexed	dead	26.8333	NA	NA	C2	C2A	WT	WT	WT	WT	WT	WT	WT	WT	WT	WT	WT	WT	WT	WT	WT	WT	WT	WT	WT	WT	WT	WT
T195LE	Female	54.8877	Breast cancer	Exposed	no	0	MME	III	yes	Pleurectomy with decortication	yes	Cisplatin/Pemetrexed	dead	40.2667	1	0	C1	C1B	WT	WT	WT	WT	WT	WT	WT	WT	WT	WT	WT	WT	WT	WT	WT	WT	WT	WT	WT	WT	NA	M2
T196LE	Female	55.0082	none	Non-exposed	no	0	MME	III	yes	Pleurectomy with decortication	yes	Cisplatin/Pemetrexed	dead	50	1	0	NA	NA	WT	WT	WT	WT	WT	WT	WT	WT	WT	WT	WT	WT	WT	WT	WT	WT	WT	WT	WT	WT	WT	WT
T197LE	Male	53.6904	none	Exposed	no	0	MMS	IV	no	none	yes	NA	dead	5.66667	0	1	C2	C2B	WT	WT	M1	WT	WT	WT	WT	WT	WT	WT	WT	WT	WT	WT	M1	WT	WT	WT	WT	WT	WT	WT
T199LE	Male	56.7507	Hodgkin's lymphoma	Exposed	yes	10	MME	III	yes	Pleurectomy with decortication	yes	Cisplatin/Pemetrexed	dead	11.2667	0.927052	0.072948	C1	C1B	WT	WT	WT	WT	WT	WT	WT	WT	WT	WT	WT	WT	WT	WT	WT	WT	WT	WT	WT	WT	M1	WT
T200LE	Male	71.6603	none	Exposed	no	0	MME	III	yes	Pleurectomy with decortication	yes	Cisplatin/Pemetrexed	dead	26.2333	0.999487	0.000512505	NA	NA	WT	WT	M2	WT	WT	WT	WT	WT	WT	WT	WT	WT	WT	WT	WT	WT	WT	WT	WT	WT	WT	WT
T201LE	Male	64.7589	none	Exposed	yes	12	MME	IV	yes	Extrapleural pneumonectomy	no	none	dead	8.23333	1	0	NA	NA	WT	WT	M1	WT	WT	WT	WT	WT	WT	WT	WT	WT	WT	WT	WT	WT	WT	WT	WT	WT	WT	WT
T202LE	Female	61.8712	none	Exposed	no	0	MME	III	yes	Pleurectomy with decortication	yes	Cisplatin/Pemetrexed	alive	27.6	1	0	C1	C1A	WT	WT	WT	WT	WT	WT	WT	WT	WT	WT	WT	WT	WT	WT	WT	WT	WT	WT	WT	WT	WT	WT
T203LE	Male	62.6795	none	Exposed	no	0	MME	IV	yes	Pleurectomy with decortication	yes	Cisplatin/Pemetrexed	dead	9.96667	0.983037	0.0169634	C1	C1B	WT	WT	WT	WT	WT	WT	WT	WT	WT	WT	WT	WT	WT	WT	WT	WT	WT	WT	WT	WT	WT	WT
T204NE	Male	80.9151	none	Exposed	NA	NA	MMB	NA	no	none	no	none	dead	0.433333	0	1	C2	C2B	WT	WT	M1	WT	WT	WT	WT	WT	WT	WT	WT	WT	WT	WT	M1	WT	WT	WT	WT	WT	WT	WT
T205NE	Female	80.5014	none	Non-exposed	no	0	MME	IV	no	none	yes	NA	dead	13.7333	0.8883	0.1117	C1	C1A	WT	WT	WT	WT	WT	WT	WT	WT	WT	WT	WT	WT	WT	WT	M1	WT	WT	WT	WT	WT	WT	WT
T206NE	Male	66.3315	none	Exposed	yes	10	MME	III	no	none	yes	NA	NA	NA	0.5632	0.4368	C1	C1A	WT	WT	WT	WT	WT	WT	WT	WT	WT	WT	WT	WT	WT	WT	WT	WT	WT	WT	WT	WT	WT	WT
T207NE	Male	69.0411	none	Exposed	NA	NA	MME	NA	no	none	yes	Pemetrexed	alive	16.0667	0.8678	0.1322	C1	C1B	WT	WT	M1	WT	WT	WT	WT	WT	WT	WT	WT	WT	WT	WT	M1	WT	WT	WT	WT	WT	WT	WT
T208NE	Male	73.2658	none	NA	yes	NA	MME	II	yes	Atypical resection	yes	Pemetrexed/Bevacizumab	dead	40.5667	NA	NA	NA	NA	WT	WT	WT	WT	WT	WT	WT	WT	WT	WT	WT	WT	WT	WT	WT	WT	WT	WT	WT	WT	WT	WT
T209NE	Male	82.6219	none	Exposed	yes	30	MME	NA	no	none	NA	NA	dead	13.4667	0.8179	0.1821	C1	C1B	WT	WT	WT	WT	WT	WT	WT	WT	WT	WT	WT	WT	WT	WT	M1	WT	WT	WT	WT	WT	WT	WT
T210NE	Male	73.1123	none	NA	yes	100	MME	NA	no	none	yes	Pemetrexed	dead	24.7667	1	0	C1	C1A	WT	WT	WT	WT	WT	WT	WT	WT	WT	WT	WT	WT	WT	WT	M1	WT	WT	WT	WT	WT	WT	WT
T211NE	Male	84.1452	none	Non-exposed	no	0	MME	NA	no	none	yes	NA	alive	13.5667	0.9997	0.0003	C1	C1B	WT	WT	WT	WT	WT	WT	WT	WT	WT	WT	WT	WT	WT	WT	WT	WT	WT	WT	WT	WT	WT	WT
T212NE	Male	69.8959	none	NA	yes	30	MME	NA	no	none	yes	Cisplatin/Pemetrexed	alive	16.5667	1	0	C1	C1A	WT	WT	WT	WT	WT	WT	WT	WT	WT	WT	WT	WT	WT	WT	WT	WT	WT	WT	WT	WT	WT	WT
T213NE	Female	82	none	Exposed	no	0	MMS	IV	no	none	yes	NA	NA	NA	0	1	C2	C2B	WT	M3	M1	WT	WT	WT	WT	WT	WT	WT	WT	WT	WT	WT	WT	WT	WT	WT	WT	WT	WT	WT
T214NE	Male	75.3315	none	Exposed	yes	25	MME	II	no	none	yes	NA	dead	1.6	1	0	NA	NA	WT	WT	M2	WT	WT	WT	WT	WT	WT	WT	WT	WT	WT	WT	WT	WT	WT	WT	WT	WT	WT	WT
T215NE	Male	77.937	none	Exposed	no	0	MMB	NA	no	none	yes	NA	dead	30.3333	NA	NA	NA	NA	WT	WT	M1	WT	WT	WT	WT	WT	WT	WT	WT	WT	WT	WT	WT	WT	WT	WT	WT	WT	WT	WT
T216NE	Male	69.5671	none	Exposed	yes	NA	MME	NA	no	none	yes	NA	dead	7.86667	NA	NA	C1	C1A	WT	WT	M1	WT	WT	WT	WT	WT	WT	WT	WT	WT	WT	WT	M1	WT	WT	WT	WT	WT	WT	WT
T217NE	Male	73.6932	Follicular lymphoma	Non-exposed	no	0	MME	NA	no	none	NA	NA	NA	NA	0	1	C2	C2B	WT	WT	WT	WT	WT	WT	WT	WT	WT	WT	WT	WT	WT	WT	WT	WT	WT	WT	WT	WT	WT	WT
T218NE	Male	85.9014	none	NA	NA	NA	MMS	NA	no	none	yes	NA	alive	5.7	0.560453	0.439547	C1	C1A	WT	WT	WT	WT	WT	WT	WT	WT	WT	WT	WT	WT	WT	WT	WT	WT	WT	M1	WT	WT	WT	WT
T219CR	Male	74.8	Papillary and mucinous intracanal neoplasm	Exposed	no	0	MME	III	no	none	yes	Carboplatin/Pemetrexed	alive	19.9	0.954133	0.0458667	C1	NA	WT	WT	WT	WT	WT	WT	WT	WT	WT	WT	WT	WT	WT	WT	WT	WT	WT	WT	WT	WT	WT	WT
T220CR	Male	70.4164	none	Exposed	no	0	MME	III	no	none	yes	Cisplatin/Pemetrexed	alive	19.4667	0.3299	0.6701	C2	C2B	WT	WT	WT	WT	WT	WT	WT	WT	WT	WT	WT	WT	WT	WT	WT	WT	WT	WT	WT	WT	M1	WT
T221LE	Male	67.2658	none	Exposed	yes	1	MMB	III	yes	Pleurectomy with decortication	yes	Carboplatin/Pemetrexed/Bevacizumab	alive	18.6	0.343878	0.656122	NA	NA	WT	WT	WT	WT	WT	WT	WT	WT	WT	WT	WT	WT	WT	WT	WT	WT	WT	WT	WT	WT	WT	WT
T223LE	Male	69.8247	none	Exposed	no	0	MME	IV	no	none	no	none	dead	1.46667	0.42842	0.57158	C2	C2B	WT	WT	WT	WT	WT	WT	WT	WT	WT	WT	WT	WT	WT	WT	WT	WT	WT	WT	WT	WT	WT	WT
T225LE	Male	64.0849	Pituitary adenoma	Exposed	no	0	MME	II	yes	Pleurectomy with decortication	yes	Carboplatin/Pemetrexed	alive	17.4333	1	0	C1	C1A	WT	WT	M1	WT	WT	WT	WT	WT	WT	WT	WT	WT	WT	WT	WT	WT	WT	WT	WT	WT	WT	WT
T226LE	Male	67.5397	none	Exposed	yes	5	MME	III	yes	Pleurectomy with decortication	yes	Carboplatin/Pemetrexed	alive	17.9	0.975582	0.0244183	C2	C2A	WT	WT	WT	WT	WT	WT	WT	WT	WT	WT	WT	WT	WT	WT	WT	WT	WT	WT	WT	WT	WT	WT
T227LE	Male	65.0658	none	Exposed	no	0	MME	III	yes	Pleurectomy with decortication	yes	Carboplatin/Pemetrexed	dead	12.1333	0.6676	0.3324	C1	NA	WT	WT	M1	WT	WT	WT	WT	WT	WT	WT	WT	WT	WT	WT	WT	WT	WT	WT	WT	WT	WT	WT
T228LE	Male	66.2877	none	Exposed	yes	20	MME	III	yes	Pleurectomy with decortication	yes	Cisplatin/Pemetrexed	dead	7.26667	0.6481	0.3519	C1	C1B	WT	WT	WT	WT	WT	WT	WT	WT	WT	WT	WT	WT	WT	WT	WT	WT	WT	WT	WT	WT	WT	WT
T229LE	Male	66.2904	none	Exposed	yes	25	MME	III	yes	Pleurectomy with decortication	no	none	dead	4.06667	0.7307	0.2693	C1	C1B	WT	WT	WT	WT	WT	WT	WT	WT	WT	WT	WT	WT	WT	WT	WT	WT	WT	WT	WT	WT	NA	WT
T230LE	Male	69.3041	none	Exposed	yes	40	MME	III	yes	Pleurectomy with decortication	yes	Pemetrexed	dead	35.6	1	0	C1	C1A	WT	WT	M1	WT	WT	WT	WT	WT	WT	WT	WT	WT	WT	WT	WT	WT	WT	WT	WT	WT	WT	WT
T231LE	Male	66.6795	none	Exposed	yes	4	MMB	IV	yes	Pleurectomy with decortication	yes	Carboplatin/Pemetrexed	dead	16.9667	0.456242	0.543758	C1	C1A	WT	WT	WT	WT	WT	WT	WT	WT	WT	WT	WT	WT	WT	WT	M1	WT	WT	WT	WT	WT	WT	WT
T232LE	Male	68.5288	none	Exposed	yes	15	MMB	III	yes	Pleurectomy with decortication	yes	Cisplatin/Pemetrexed	dead	29.3333	0.16249	0.83751	C2	C2B	WT	WT	WT	WT	WT	WT	WT	WT	WT	WT	WT	WT	WT	WT	WT	WT	WT	WT	WT	WT	WT	WT
T233LE	Male	75.1315	Prostate cancer, Basal cell carcinoma	Exposed	no	0	MME	III	yes	Pleurectomy with decortication	yes	Cisplatin/Pemetrexed	dead	12.3667	0.864021	0.135979	NA	NA	WT	WT	WT	M2	WT	WT	WT	WT	WT	WT	WT	WT	WT	WT	WT	WT	WT	WT	WT	WT	WT	WT
T234LE	Female	31.811	none	Exposed	no	0	MMB	III	yes	Extrapleural pneumonectomy	yes	Cisplatin/Pemetrexed	dead	12.4333	0.3577	0.6423	NA	NA	WT	WT	WT	WT	WT	WT	WT	WT	WT	WT	WT	WT	WT	WT	WT	WT	WT	WT	WT	WT	WT	WT
T236LE	Male	71.0575	none	Exposed	yes	NA	MME	III	yes	Pleurectomy with decortication	yes	Cisplatin/Pemetrexed	dead	32.6	0.734867	0.265133	C1	C1A	WT	WT	WT	WT	WT	WT	WT	WT	WT	WT	WT	WT	WT	WT	WT	WT	WT	WT	WT	WT	WT	WT
T237LE	Female	65.7616	Breast cancer	Exposed	no	0	MME	III	yes	Pleurectomy with decortication	yes	Cisplatin/Pemetrexed	dead	51.4667	0.2923	0.7077	C1	NA	WT	M3	WT	WT	WT	WT	WT	WT	WT	WT	WT	WT	WT	WT	WT	WT	WT	WT	WT	WT	WT	WT
T238LE	Female	47.5205	none	Non-exposed	no	0	MME	III	yes	Extrapleural pneumonectomy	no	none	dead	5.03333	0.562597	0.437403	C1	C1A	WT	WT	WT	WT	WT	WT	WT	WT	WT	WT	WT	WT	WT	WT	M1	WT	WT	WT	WT	WT	WT	WT
T239LE	Male	72.4438	none	Exposed	yes	5	MMB	III	yes	Extrapleural pneumonectomy	yes	Cisplatin/Pemetrexed	dead	17.9	0.7106	0.2894	C1	C1B	WT	WT	WT	WT	WT	WT	WT	WT	WT	WT	WT	WT	WT	WT	M1	WT	WT	WT	WT	WT	WT	WT
T240LE	Male	74.4	none	Exposed	no	0	MME	III	yes	Pleurectomy with decortication	no	none	alive	16.7667	1	0	NA	NA	WT	WT	WT	WT	WT	WT	WT	WT	WT	WT	WT	WT	WT	WT	WT	WT	WT	WT	WT	WT	WT	WT
T241LE	Female	55.274	Squamous cell carcinoma of the cervix	Non-exposed	no	0	MME	III	yes	Pleurectomy with decortication	no	none	dead	4.53333	0.82265	0.17735	C1	C1A	WT	WT	WT	WT	WT	WT	WT	WT	WT	WT	WT	WT	WT	WT	WT	WT	WT	WT	WT	WT	WT	WT
T242LE	Female	54.5973	none	Exposed	no	0	MME	III	yes	Pleurectomy with decortication	yes	Cisplatin/Pemetrexed	alive	31.7333	1	0	C1	C1A	WT	WT	WT	WT	WT	WT	WT	WT	WT	WT	WT	WT	WT	WT	WT	WT	WT	WT	WT	WT	WT	WT
T243LE	Male	53.8658	none	Exposed	no	0	MME	III	yes	Pleurectomy with decortication	yes	Cisplatin/Pemetrexed	alive	79.7333	1	0	C1	C1A	WT	WT	M1	WT	WT	WT	WT	WT	WT	WT	WT	WT	WT	WT	WT	WT	WT	WT	WT	WT	WT	WT
T244HP	Female	71.789	none	Exposed	yes	30	MME	II	yes	Extrapleural pneumonectomy	yes	Pemetrexed	dead	58.5333	NA	NA	C1	C1A	WT	WT	M1	WT	WT	WT	WT	WT	WT	WT	WT	WT	WT	WT	WT	WT	WT	WT	WT	WT	WT	WT
T246HP	Male	82.7123	Basal cell carcinoma	NA	yes	50	NA	II	yes	Atypical resection	no	none	dead	17.4667	0.685325	0.314675	C2	C2A	WT	WT	WT	WT	WT	WT	WT	WT	WT	WT	WT	WT	WT	WT	WT	WT	WT	WT	WT	WT	WT	WT
T247HP	Male	64.589	none	Non-exposed	yes	15	MME	II	yes	Extrapleural pneumonectomy	yes	Carboplatin/Pemetrexed	dead	3.53333	0.7653	0.2347	C1	C1B	WT	WT	WT	WT	WT	WT	WT	WT	WT	WT	WT	WT	WT	WT	WT	WT	WT	WT	WT	WT	WT	WT
T248HP	Male	68.589	none	NA	no	0	NA	III	yes	Extrapleural pneumonectomy	NA	NA	NA	NA	0.39	0.61	C1	NA	WT	WT	WT	WT	WT	WT	WT	WT	WT	WT	WT	WT	WT	WT	WT	WT	WT	WT	WT	WT	WT	WT
T249HP	Female	49.0877	none	NA	no	0	NA	III	no	none	NA	NA	alive	134.833	0.6284	0.3716	C1	C1A	WT	WT	WT	WT	WT	WT	WT	WT	WT	WT	WT	WT	WT	M2	WT	WT	WT	WT	WT	WT	WT	WT
T251HP	Female	87.6137	none	Non-exposed	NA	NA	MMD	IV	no	none	yes	Carboplatin/Pemetrexed	alive	30.2	1	0	NA	NA	WT	WT	WT	WT	WT	WT	WT	WT	WT	WT	WT	WT	WT	WT	WT	WT	WT	WT	WT	WT	WT	WT
T252HP	Female	59.6164	none	NA	no	0	MMB	IV	no	none	yes	Carboplatin/Pemetrexed	dead	11.5	0.555153	0.444847	NA	NA	WT	M3	WT	WT	WT	WT	WT	WT	WT	WT	WT	WT	WT	WT	M1	WT	WT	WT	WT	WT	M1	WT
T253HP	Female	75.6027	none	NA	yes	20	NA	IV	no	none	yes	Carboplatin/Pemetrexed	dead	34.7667	1	0	C1	C1A	WT	WT	WT	WT	WT	WT	M1	WT	WT	WT	WT	WT	WT	WT	WT	WT	WT	WT	WT	WT	WT	WT
T254HP	Male	51.0685	none	Exposed	yes	40	MMB	III	no	none	yes	Cisplatin/Pemetrexed	alive	19.8	0.3612	0.6388	NA	NA	WT	WT	M1	WT	WT	WT	WT	WT	WT	WT	WT	WT	WT	WT	WT	WT	WT	WT	WT	WT	WT	WT
T255HP	Male	79.7973	none	NA	yes	NA	MMS	IV	no	none	yes	Carboplatin/Pemetrexed	NA	NA	0	1	NA	NA	WT	WT	WT	WT	WT	WT	WT	WT	WT	WT	WT	WT	WT	WT	WT	WT	WT	WT	WT	WT	M1	WT
T256HP	Male	60.7205	none	Exposed	no	0	MME	II	yes	Extrapleural pneumonectomy	yes	Carboplatin/Pemetrexed	dead	59.4333	NA	NA	NA	NA	WT	WT	WT	WT	WT	WT	WT	WT	WT	WT	WT	WT	WT	WT	WT	WT	WT	WT	WT	WT	WT	WT
T257HP	Male	65.5068	none	Exposed	yes	15	MME	II	yes	Extrapleural pneumonectomy	no	none	dead	41.5	0.990079	0.00992104	C1	C1B	WT	WT	WT	WT	WT	WT	WT	WT	WT	WT	WT	WT	WT	WT	WT	WT	WT	WT	WT	WT	WT	WT
T258HP	Female	71.9863	Breast cancer, Cervical cancer, Leukemia	NA	yes	NA	MME	III	no	none	yes	Carboplatin/Pemetrexed	dead	14.8333	NA	NA	NA	NA	WT	WT	WT	WT	WT	WT	WT	WT	WT	WT	WT	WT	WT	WT	WT	WT	WT	WT	WT	WT	WT	WT
T259HP	Male	71.611	none	NA	yes	55	MME	IV	no	none	yes	Carboplatin/Pemetrexed	alive	19.2667	NA	NA	NA	NA	WT	WT	WT	WT	WT	WT	WT	WT	WT	WT	WT	WT	WT	WT	WT	WT	WT	WT	WT	WT	WT	WT
T260HP	Male	75.2356	none	Exposed	yes	25	MME	IV	no	none	yes	Cisplatin/Pemetrexed	dead	59.3	0.936389	0.0636106	C1	C1A	WT	WT	WT	WT	WT	WT	WT	WT	WT	WT	WT	WT	WT	WT	WT	WT	WT	WT	WT	WT	WT	WT
T261HP	Female	67.7096	Squamous cell carcinoma of the tongue	NA	yes	40	MME	I	yes	Atypical resection	no	none	alive	43.9667	1	0	C1	C1A	WT	WT	M1	WT	WT	WT	M1	WT	WT	WT	WT	WT	WT	WT	WT	WT	WT	WT	WT	WT	WT	WT
T262HP	Female	76.8301	none	NA	yes	15	NA	NA	no	none	yes	Carboplatin/Pemetrexed	dead	27.0667	NA	NA	NA	NA	WT	WT	M1	WT	WT	WT	WT	WT	WT	WT	WT	WT	WT	WT	WT	WT	WT	WT	WT	WT	WT	WT
T263HP	Female	70.0301	Breast cancer	Exposed	yes	50	MME	IV	no	none	yes	Carboplatin/Pemetrexed	dead	19.9	0.7886	0.2114	C1	C1A	WT	WT	WT	WT	WT	WT	WT	WT	WT	WT	WT	WT	WT	WT	WT	WT	WT	M2	WT	WT	WT	WT
T264HP	Male	86.6658	none	Non-exposed	yes	20	MME	III	no	none	no	none	dead	30.3	1	0	NA	NA	WT	WT	M1	WT	WT	WT	WT	WT	WT	WT	WT	WT	WT	WT	WT	M3	WT	WT	WT	WT	WT	WT
T265HP	Female	90.9973	none	Exposed	no	0	MME	IV	no	none	no	none	dead	2.26667	0.8631	0.1369	C1	C1B	WT	WT	WT	WT	WT	WT	WT	WT	WT	WT	WT	WT	WT	WT	WT	WT	WT	WT	WT	WT	WT	WT
T266HP	Male	66.726	none	Exposed	yes	40	MME	IV	no	none	yes	Cisplatin/Pemetrexed	dead	41.3333	NA	NA	NA	NA	WT	WT	M1	WT	WT	WT	WT	WT	WT	WT	WT	WT	WT	WT	WT	WT	WT	M1	WT	WT	WT	WT
T267HP	Male	69.4877	none	Exposed	yes	50	MME	III	no	none	no	none	dead	0.266667	0.180324	0.819676	NA	NA	WT	WT	WT	WT	WT	WT	WT	WT	WT	WT	WT	WT	WT	WT	WT	WT	WT	WT	WT	WT	M1	WT
T268HP	Female	78.7288	none	NA	no	0	MME	NA	no	none	NA	NA	dead	3.66667	1	0	C1	C1A	WT	WT	WT	WT	WT	WT	WT	WT	WT	WT	WT	WT	WT	WT	WT	WT	WT	WT	WT	WT	WT	WT
T269HP	Male	69.6164	none	Exposed	yes	30	MME	III	yes	Extrapleural pneumonectomy	yes	Carboplatin/Pemetrexed/Bevacizumab	dead	25.9	0.6654	0.3346	C2	C2B	WT	WT	NA	WT	WT	WT	WT	WT	WT	WT	WT	WT	WT	WT	WT	WT	WT	WT	WT	NA	WT	WT
T270HP	Female	76.0932	none	Exposed	no	0	MMS	IV	no	none	yes	Carboplatin/Pemetrexed	dead	29.1333	NA	NA	NA	NA	WT	WT	WT	WT	WT	WT	WT	WT	WT	WT	WT	WT	WT	WT	WT	WT	WT	WT	WT	WT	WT	M2
T271HP	Female	81.8192	none	Non-exposed	no	0	MMB	IV	no	none	no	none	dead	0.6	0.0248	0.9752	C1	C1A	WT	WT	WT	WT	WT	WT	WT	WT	WT	WT	WT	WT	WT	WT	WT	WT	WT	WT	WT	WT	WT	WT
T272HP	Male	83.8466	none	Exposed	yes	30	MMS	II	yes	Atypical resection	no	none	alive	29	0	1	C2	C2B	WT	WT	WT	WT	WT	WT	WT	WT	WT	WT	WT	WT	WT	M1	WT	WT	WT	WT	WT	WT	WT	WT
T273HP	Female	68.5562	none	NA	NA	NA	MME	IV	yes	Atypical resection	yes	Cisplatin/Pemetrexed	alive	5.66667	0.4315	0.5685	NA	NA	WT	WT	M1	WT	WT	WT	WT	WT	WT	WT	WT	WT	WT	M2	WT	WT	WT	WT	WT	WT	WT	WT
T274HP	Female	53.189	none	Exposed	yes	20	MMS	III	yes	Atypical resection	yes	Cisplatin/Pemetrexed	alive	22.4667	0	1	C2	C2B	WT	WT	WT	WT	M1	WT	WT	WT	WT	WT	WT	WT	WT	WT	WT	WT	WT	WT	WT	WT	M1	WT
T275HP	Male	83.3041	Bladder cancer	Non-exposed	no	0	MMS	IV	no	none	yes	Cisplatin/Pemetrexed	dead	20.5333	NA	NA	NA	NA	WT	WT	WT	WT	WT	WT	WT	WT	WT	WT	WT	WT	WT	M1	M1	WT	WT	WT	WT	WT	M1	WT
T276HP	Male	71.3562	none	Non-exposed	yes	30	MMB	IV	no	none	yes	Carboplatin/Pemetrexed/Bevacizumab	dead	21.0333	0.462545	0.537455	NA	NA	WT	WT	WT	WT	WT	WT	WT	WT	WT	WT	WT	WT	WT	WT	WT	WT	WT	WT	WT	WT	WT	WT
T277HP	Male	77.9014	none	Non-exposed	no	0	MME	IV	no	none	yes	Cisplatin/Pemetrexed	dead	12.1333	0.5398	0.4602	C1	C1B	WT	WT	WT	WT	WT	WT	WT	WT	WT	WT	WT	WT	WT	WT	M1	WT	WT	WT	WT	WT	M1	M2
T278HP	Female	72.8521	Breast cancer	Non-exposed	yes	30	MME	IV	no	none	yes	Carboplatin/Pemetrexed	dead	19.8	0.739369	0.260631	C1	C1B	WT	WT	WT	WT	WT	WT	WT	WT	WT	WT	WT	WT	WT	WT	M1	WT	WT	WT	WT	WT	M1	WT
T280LE	Female	79.5973	none	Exposed	no	0	MME	IV	yes	Pleurectomy with decortication	no	none	dead	33.3667	0.907497	0.0925035	C1	C1A	WT	WT	M1	WT	WT	WT	WT	WT	WT	WT	WT	WT	WT	WT	M1	WT	WT	WT	WT	WT	M1	WT
T281LE	Male	39.8932	none	Non-exposed	no	0	MME	III	yes	Extrapleural pneumonectomy	yes	Cisplatin/Pemetrexed	alive	38.4667	0.843746	0.156254	C1	C1A	WT	WT	WT	WT	WT	WT	WT	WT	WT	WT	WT	WT	WT	WT	M1	WT	WT	WT	WT	WT	WT	WT
T284LE	Male	55.2411	Bladder cancer	Exposed	yes	60	MME	III	yes	Extrapleural pneumonectomy	yes	Cisplatin/Pemetrexed	dead	9.7	1	0	C1	C1A	WT	WT	WT	WT	WT	WT	WT	WT	WT	WT	WT	M3	WT	WT	WT	WT	WT	WT	WT	WT	WT	WT
T285LE	Male	58.1726	none	Exposed	yes	15	MME	III	yes	Extrapleural pneumonectomy	yes	Cisplatin/Pemetrexed	dead	40.0333	0.510464	0.489536	C1	C1A	WT	WT	WT	WT	WT	WT	WT	WT	WT	WT	WT	WT	WT	WT	WT	WT	WT	WT	WT	WT	WT	WT
T287LE	Male	59.6027	none	Exposed	yes	5	MME	III	yes	Extrapleural pneumonectomy	yes	Cisplatin/Pemetrexed	alive	43.9	0.24897	0.75103	C1	C1A	WT	WT	WT	WT	WT	WT	WT	WT	WT	WT	WT	WT	WT	WT	WT	WT	WT	WT	WT	WT	WT	WT
T289LE	Female	67.9507	none	Non-exposed	no	0	MME	IV	no	none	yes	Carboplatin/Pemetrexed	alive	13.5	0.8041	0.1959	C1	C1A	WT	WT	M1	WT	WT	WT	WT	WT	WT	WT	WT	WT	WT	WT	WT	WT	WT	WT	WT	WT	WT	WT
T290LE	Male	71.2959	none	Exposed	no	0	MMB	III	no	none	yes	Cisplatin/Pemetrexed	alive	12.7333	0.4833	0.5167	C1	C1A	WT	WT	M1	WT	WT	WT	WT	WT	WT	WT	WT	WT	WT	WT	WT	WT	WT	WT	WT	WT	NA	WT
T291LE	Male	83.8521	Prostate cancer	Exposed	no	0	MME	III	no	none	yes	Carboplatin/Pemetrexed	dead	5.5	0.5933	0.4067	C1	C1B	WT	WT	M1	WT	WT	WT	WT	WT	WT	WT	WT	WT	WT	WT	WT	WT	WT	WT	WT	WT	WT	WT
T292LE	Male	74.8274	none	Exposed	no	0	MM lymphohistiocytoid	III	no	none	yes	Carboplatin/Pemetrexed	alive	16.8667	0	1	C2	C2B	WT	WT	WT	WT	WT	WT	WT	WT	WT	WT	WT	WT	WT	WT	WT	WT	WT	WT	WT	WT	WT	WT
T293LE	Male	68.411	none	Exposed	yes	22	MME	III	yes	Pleurectomy with decortication	yes	NA	alive	10.7667	1	0	C1	C1A	WT	WT	WT	WT	WT	WT	WT	WT	WT	WT	WT	WT	WT	WT	WT	WT	WT	WT	WT	WT	WT	WT
T297HP	Male	65.3507	none	Exposed	yes	8	MMS	II	yes	Extrapleural pneumonectomy	no	none	NA	NA	0.2924	0.7076	NA	NA	WT	WT	M1	WT	WT	WT	WT	WT	WT	WT	WT	WT	WT	WT	WT	WT	WT	M1	WT	WT	WT	WT
T298HP	Male	53.1342	none	Exposed	yes	25	MMB	II	yes	Extrapleural pneumonectomy	yes	Carboplatin/Pemetrexed	NA	NA	0.8741	0.1259	C1	C1B	WT	WT	WT	WT	WT	WT	WT	WT	WT	WT	WT	WT	WT	WT	WT	WT	WT	WT	WT	WT	WT	WT
T300HP	Male	58.6274	none	Exposed	no	0	NA	II	yes	Extrapleural pneumonectomy	yes	Cisplatin/Vinorelbine	NA	NA	0.74716	0.25284	C1	C1A	WT	WT	M1	WT	WT	WT	WT	WT	WT	WT	WT	WT	WT	WT	WT	WT	WT	M1	WT	WT	M1	WT
T301HP	Male	76.6767	none	Exposed	yes	40	MMD	IV	no	none	no	none	dead	0.6	NA	NA	NA	NA	WT	WT	WT	WT	WT	WT	WT	WT	WT	WT	WT	WT	WT	WT	WT	WT	WT	WT	WT	WT	M1	WT
T303HP	Male	54.8685	none	Exposed	no	0	MME	IV	no	none	yes	Cisplatin/Pemetrexed	dead	5.6	0.6027	0.3973	C1	NA	WT	WT	WT	WT	WT	WT	WT	WT	WT	WT	WT	WT	WT	WT	M1	WT	WT	WT	WT	WT	M1	WT
T304HP	Male	62.4575	none	Non-exposed	yes	20	MME	II	yes	Extrapleural pneumonectomy	yes	Cisplatin/Pemetrexed	dead	50.9667	0.525801	0.474199	NA	NA	WT	WT	WT	WT	WT	WT	WT	WT	WT	WT	WT	WT	WT	WT	WT	WT	WT	WT	WT	WT	WT	WT
T305HP	Male	71.9014	none	Exposed	yes	16	MME	IV	no	none	yes	Carboplatin/Pemetrexed	dead	31.0333	1	0	C1	C1A	WT	WT	M1	WT	WT	WT	WT	WT	WT	WT	WT	WT	WT	WT	WT	WT	WT	M1	WT	WT	WT	WT
T306HP	Male	68.7342	none	Exposed	no	0	MME	IV	no	none	yes	Cisplatin/Pemetrexed	dead	3.5	0.6957	0.3043	C1	C1A	WT	WT	WT	WT	WT	WT	WT	WT	WT	WT	WT	WT	WT	WT	WT	WT	WT	WT	WT	WT	NA	WT
T307HP	Male	56.7808	none	Exposed	yes	40	MMB	II	yes	Extrapleural pneumonectomy	yes	Cisplatin/Pemetrexed	dead	12.0333	NA	NA	C2	C2A	WT	WT	WT	WT	WT	WT	WT	WT	WT	WT	WT	WT	WT	WT	WT	WT	WT	WT	WT	WT	WT	WT
T308HP	Male	77.2904	none	Exposed	yes	10	MMS	IV	no	none	yes	Pemetrexed	dead	5.1	0	1	NA	NA	WT	WT	M1	WT	WT	WT	WT	WT	WT	WT	WT	WT	WT	WT	WT	WT	WT	WT	WT	WT	WT	WT
T309HP	Male	69.8904	ENT cancer	Exposed	yes	25	MME	IV	no	none	yes	Carboplatin/Pemetrexed	dead	25.2667	1	0	C1	C1A	WT	WT	M2	WT	WT	WT	WT	WT	WT	WT	WT	WT	WT	WT	WT	WT	WT	WT	WT	WT	WT	WT
T310HP	Male	59.3123	none	Exposed	no	0	MME	III	yes	Extrapleural pneumonectomy	no	none	dead	7.4	0.6145	0.3855	C1	C1B	WT	WT	WT	WT	WT	WT	WT	WT	WT	WT	WT	WT	WT	WT	M1	WT	WT	WT	WT	WT	WT	WT
T311HP	Male	54.0466	none	Non-exposed	no	0	MME	III	yes	Extrapleural pneumonectomy	yes	Cisplatin/Pemetrexed	dead	69.2667	0.743883	0.256117	C2	C2A	WT	WT	WT	WT	WT	WT	WT	WT	WT	WT	WT	WT	WT	WT	WT	WT	WT	WT	WT	WT	WT	WT
T312HP	Male	31.8712	none	Non-exposed	NA	NA	MME	IV	no	none	yes	Cisplatin/Pemetrexed/Bevacizumab	dead	83.4	0.676928	0.323072	C2	C2B	WT	WT	WT	WT	WT	WT	WT	WT	WT	WT	WT	WT	WT	WT	WT	WT	WT	WT	WT	WT	WT	WT
T313HP	Female	68.1151	Hodgkin's lymphoma	NA	no	0	MME	IV	no	none	no	none	dead	22.9	0.8051	0.1949	C2	C2B	WT	WT	WT	WT	WT	WT	WT	WT	WT	WT	WT	WT	WT	WT	WT	WT	WT	WT	WT	WT	WT	WT
T314HP	Male	70.9342	none	Exposed	yes	25	MME	III	yes	Extrapleural pneumonectomy	no	none	dead	17.5667	0.76755	0.23245	NA	NA	WT	WT	WT	WT	WT	WT	WT	WT	WT	WT	WT	WT	WT	WT	WT	WT	WT	WT	WT	WT	WT	WT
T315HP	Male	60.3233	none	NA	yes	20	MME	IV	no	none	yes	Cisplatin/Pemetrexed	dead	9.9	0.6864	0.3136	C1	C1A	WT	WT	M1	WT	WT	WT	WT	WT	WT	WT	WT	WT	WT	WT	WT	WT	WT	WT	WT	WT	WT	WT
T316HP	Male	65.1041	Prostate cancer	NA	no	0	MME	IV	no	none	yes	Cisplatin/Pemetrexed	dead	32.1333	0.593592	0.406408	NA	NA	WT	WT	WT	WT	WT	WT	WT	WT	WT	WT	WT	WT	WT	WT	WT	WT	WT	WT	WT	WT	WT	WT
T317HP	Female	62.8904	none	Non-exposed	no	0	MME	II	yes	Extrapleural pneumonectomy	yes	Cisplatin/Pemetrexed	dead	21.8	0.825038	0.174962	NA	NA	WT	WT	WT	WT	WT	WT	WT	WT	WT	WT	WT	WT	WT	WT	WT	WT	WT	WT	WT	WT	WT	WT
T318HP	Female	52.6493	none	Exposed	no	0	MME	II	yes	Extrapleural pneumonectomy	yes	Cisplatin/Pemetrexed	dead	69.5667	NA	NA	NA	NA	WT	WT	WT	WT	WT	WT	WT	WT	WT	WT	WT	WT	WT	WT	WT	WT	WT	WT	WT	WT	WT	WT
T319HP	Male	74.2137	Kidney cancer	Exposed	no	0	MMB	IV	no	none	yes	Carboplatin/Pemetrexed	dead	23.2	NA	NA	NA	NA	WT	WT	WT	WT	WT	WT	WT	WT	WT	WT	WT	WT	WT	WT	WT	WT	WT	WT	WT	WT	WT	WT
T320HP	Male	80.3616	none	Exposed	yes	70	MME	IV	no	none	yes	Carboplatin/Pemetrexed	dead	6.86667	NA	NA	C1	C1A	WT	WT	WT	WT	WT	WT	WT	WT	WT	WT	WT	WT	WT	WT	WT	WT	WT	WT	WT	WT	WT	WT
T321HP	Male	76.7342	Prostate cancer, Basal cell carcinoma	NA	yes	20	MME	IV	no	none	yes	Carboplatin/Pemetrexed	dead	13.1333	NA	NA	NA	NA	WT	WT	WT	WT	WT	WT	WT	WT	WT	WT	WT	WT	WT	WT	WT	WT	WT	WT	WT	WT	WT	WT
T322HP	Male	70.2712	none	Non-exposed	yes	25	MMS	IV	no	none	yes	Carboplatin/Pemetrexed	dead	8.36667	0	1	C1	C1B	WT	WT	M2	WT	WT	WT	WT	WT	WT	WT	WT	WT	WT	WT	M1	WT	WT	WT	WT	WT	WT	WT
T323HP	Male	78.1507	none	Non-exposed	no	0	MME	IV	no	none	yes	Carboplatin/Pemetrexed	dead	15.7333	0.450055	0.549945	C1	NA	WT	WT	WT	WT	WT	WT	WT	WT	WT	WT	WT	WT	WT	WT	WT	WT	WT	WT	WT	WT	WT	WT
T324HP	Female	88.3151	Breast cancer	NA	no	0	MME	IV	no	none	no	none	NA	NA	0.530949	0.469051	C1	C1A	WT	WT	WT	WT	WT	WT	WT	WT	WT	WT	WT	WT	WT	WT	WT	WT	WT	WT	WT	WT	WT	M2
T325HP	Male	61.6932	Bladder cancer	Exposed	yes	15	MME	IV	no	none	yes	Cisplatin/Pemetrexed	dead	44.9333	0.744907	0.255093	C1	NA	WT	WT	WT	WT	WT	WT	WT	WT	WT	WT	WT	WT	WT	WT	WT	WT	WT	WT	WT	WT	WT	WT
T326HP	Female	85.9808	Breast cancer	NA	yes	30	MME	IV	no	none	no	none	dead	30.4	0.784272	0.215728	NA	NA	WT	WT	WT	WT	WT	WT	WT	WT	WT	WT	WT	WT	WT	WT	WT	WT	WT	WT	WT	WT	WT	WT
T328HP	Male	65.3918	Breast cancer	Exposed	yes	20	MME	IV	yes	Extrapleural pneumonectomy	yes	Cisplatin/Pemetrexed	dead	56.2333	0.7592	0.2408	C1	C1A	WT	WT	M1	WT	WT	WT	WT	WT	WT	WT	WT	WT	WT	WT	WT	WT	WT	WT	WT	WT	WT	WT
T330HP	Male	75.7014	Prostate cancer	Exposed	no	0	MME	IV	no	none	yes	Carboplatin/Pemetrexed	dead	11.9667	0.622804	0.377196	C1	C1B	WT	WT	WT	WT	WT	WT	WT	WT	WT	WT	WT	WT	WT	WT	M1	WT	WT	WT	WT	WT	WT	WT
T331HP	Male	71.8247	none	Exposed	no	0	MME	IV	no	none	yes	Cisplatin/Pemetrexed	dead	33	0.794314	0.205686	C1	NA	WT	WT	WT	WT	WT	WT	WT	WT	WT	WT	WT	WT	WT	WT	WT	WT	WT	WT	WT	WT	WT	WT
T332HP	Male	80.6329	none	NA	yes	25	MME	IV	no	none	no	none	dead	20.7	NA	NA	C2	C2B	WT	WT	WT	WT	WT	WT	WT	WT	WT	WT	WT	WT	WT	WT	M1	WT	WT	WT	WT	WT	WT	WT
T333HP	Female	84.1068	none	NA	no	0	MME	IV	no	none	no	none	dead	7.5	0.52085	0.47915	C1	NA	WT	M1	WT	WT	WT	WT	WT	WT	WT	WT	WT	WT	WT	WT	M1	WT	WT	M1	WT	WT	M1	WT
T334HP	Female	89.9342	Uterine cancer	Non-exposed	no	0	MME	IV	no	none	no	none	dead	2.03333	0.972809	0.0271906	C1	C1A	WT	WT	WT	WT	M1	WT	WT	WT	WT	WT	WT	WT	WT	WT	M1	WT	WT	WT	WT	WT	WT	WT
T335HP	Female	88.9205	none	Exposed	no	0	MME	IV	no	none	no	none	dead	6.5	NA	NA	C1	C1A	WT	WT	WT	WT	WT	WT	WT	WT	WT	WT	WT	WT	WT	WT	M1	WT	WT	WT	WT	WT	WT	WT
T336HP	Female	89.5562	Chronic lymphocytic leukaemia	NA	no	0	MME	NA	no	none	no	none	dead	4.56667	0.7532	0.2468	C1	C1B	WT	WT	WT	WT	WT	WT	WT	WT	WT	WT	WT	WT	WT	WT	WT	WT	WT	WT	WT	WT	WT	WT
T337HP	Male	84.1781	none	Exposed	yes	40	MME	IV	no	none	no	none	dead	10.3333	1	0	C1	C1A	WT	WT	M1	WT	WT	WT	WT	WT	WT	WT	WT	WT	WT	WT	WT	WT	WT	WT	WT	WT	WT	WT
T338HP	Male	80.9452	none	Exposed	yes	20	MME	IV	no	none	yes	Carboplatin/Pemetrexed	dead	9.96667	NA	NA	C1	C1B	WT	WT	WT	WT	WT	WT	WT	WT	WT	WT	WT	WT	WT	WT	M1	WT	WT	WT	WT	WT	WT	WT
T339HP	Male	70.9178	none	NA	yes	25	MME	IV	no	none	yes	Carboplatin/Pemetrexed	dead	9.23333	0.879547	0.120453	C1	C1B	WT	WT	WT	WT	WT	WT	WT	WT	WT	WT	WT	WT	WT	WT	WT	WT	WT	WT	WT	WT	WT	WT
T341HP	Male	52.4795	none	Exposed	no	0	MME	IV	no	none	yes	Carboplatin/Pemetrexed/Bevacizumab	dead	33.7667	0.6974	0.3026	C1	C1A	WT	WT	WT	WT	WT	WT	WT	WT	WT	WT	WT	WT	WT	WT	M1	WT	WT	WT	WT	WT	WT	WT
T342HP	Male	83.211	Skin squamous cell carcinoma	Exposed	yes	15	MME	IV	no	none	no	none	dead	13.4	0.7701	0.2299	C1	C1A	WT	M1	M1	WT	WT	WT	WT	WT	WT	WT	WT	WT	WT	WT	WT	WT	WT	WT	WT	WT	WT	WT
T343HP	Male	69.3123	Prostate cancer	NA	NA	NA	MME	NA	no	none	no	none	dead	1.16667	0.5766	0.4234	C1	C1B	WT	WT	WT	WT	WT	WT	WT	WT	WT	WT	WT	WT	WT	WT	M1	WT	WT	WT	WT	WT	WT	M1
