# Supplementary material for: Genetic alterations of malignant pleural mesothelioma: association with tumor heterogeneity and overall survival
Source: Mol Oncol. 2020 Mar 10;14(6):1207–23. doi: 10.1002/1878-0261.12651 (PMC7266286; doi:10.1002/1878-0261.12651)
Supplement: Supplementary file 3 — Table S2. Genes of the targeted sequencing. [file MOL2-14-1207-s003.xlsx]

## Sheet: Table S2
Table S2. Genes of the targeted sequencing
Gene	Name	Sources or references for gene selection	Sequencing regions
ARID1A	AT rich interactive domain 1A	Yoshikawa, Y. et al., Int J Cancer, 2015, PMID: 24916674	All Exons
ARID2	AT rich interactive domain 2	Yoshikawa, Y. et al., Int J Cancer, 2015, PMID: 24916674	All Exons
BAP1	BRCA1 associated protein-1	COSMIC v87 (Frequency higher than 10%)	All Exons
BRAF	B-Raf Proto-Oncogene, Serine/Threonine Kinase	Mezzapelle R. et al., Br J Cancer, 2013, PMID: 23558893	Exon 15
CDKN2A	Cyclin-dependent kinase inhibitor 2A	COSMIC v87 (Frequency higher than 10%)	All Exons
CDKN2B	Cyclin-dependent kinase inhibitor 2B	Xio S. et al., Oncogene, 1995, PMID: 7630635	All Exons
CTNNB1	Cadherin-associated protein	Shigemitsu, K. et al., Oncogene, 2001, PMID: 11464291	All Exons
CUL1	Cullin 1	Guo G. et al., Cancer Res, 2015, PMID: 25488749	All Exons
EGFR	Epidermal growth factor receptor	Enomoto Y. et al., J Clin Pathol, 2012, PMID: 22412050	Exons 18-21
HRAS	Harvey Rat Sarcoma Viral Oncogene Homolog	Mezzapelle R. et al., Br J Cancer, 2013, PMID: 23558893	Exons 2-3
INPP4B	Inositol polyphosphate-4-phosphatase, type II	Seiwert, T. et al., IMIG Meeting, 2014	All Exons
KMT2D	Lysine Methyltransferase 2D	Alifrangis, C. et al., ASCO Annual Meeting, 2013	All Exons
KRAS	Kirsten rat sarcoma viral oncogene homolog	Mezzapelle R. et al., Br J Cancer, 2013, PMID: 23558893	Exons 2-3
LATS2	Large tumor suppressor kinase 2	Murakami H. et al., Cancer Res, 2011, PMID: 21245096	All Exons
NF2	Neurofibromin2/merlin	COSMIC v87 (Frequency higher than 10%)	All Exons
NRAS	Neuroblastoma RAS viral (v-ras oncogene homolog)	Thomas RK. et al., Nat Genet, 2007, PMID: 17293865	Exons 2-3
RBFOX1	RNA binding protein, fox-1 homolog	Klorin, G. et al., Cancer Genet, 2013, PMID: 23830731	All Exons
SETD2	SET domain containing 2	Bueno, R. et al., Nat Genet, 2016, PMID: 26928227	All Exons
SMARCA4	SWI/SNF related, matrix associated, actin dependent regulator of chromatin, subfamily a, member 4	Yoshikawa, Y. et al., Int J Cancer, 2015, PMID: 24916674	All Exons
TERT	Telomerase reverse transcriptase	Tallet A. et al., Oncogene, 2014, PMID: 23975423	All Exons
TERT prom	Telomerase reverse transcriptase	Tallet A. et al., Oncogene, 2014, PMID: 23975423	Promoter Region
TP53	Tumor protein p53	COSMIC v87 (Frequency higher than 10%)	All Exons
