# Supplementary material for: Genetic alterations of malignant pleural mesothelioma: association with tumor heterogeneity and overall survival
Source: Mol Oncol. 2020 Mar 10;14(6):1207–23. doi: 10.1002/1878-0261.12651 (PMC7266286; doi:10.1002/1878-0261.12651)
Supplement: Supplementary file 4 — Table S3. Deregulated genes between molecular subtypes (Table S3A) and associations to the different subtypes (Tables S3B‐D). [file MOL2-14-1207-s004.xlsx]

## Sheet: Table S3A
Table S3A. Deregulated genes between molecular subtypes
Gene	Taqman probe	C1/C2	C1A/C1B	C2A/C2B
ADAM19	Hs00224960_m1	yes	no	yes
ANKRD1	Hs00923599_m1	yes	no	no
ARID5B	Hs01382781_m1	yes	yes	yes
AURKA	Hs01582072_m1	no	yes	yes
BAP1	Hs01109276_g1	no	yes	no
BUB1	Hs01557695_m1	no	yes	yes
C7	Hs00940408_m1	no	yes	yes
CA12	Hs01080909_m1	no	yes	no
CALB2	Hs00242372_m1	yes	no	no
CCDC113	Hs00989315_m1	no	yes	no
CD274	Hs01125296_m1	yes	no	no
CD68	Hs02836816_g1	yes	no	no
CD79A	Hs00998119_m1	yes	yes	no
CDH2	Hs00354985_m1	no	yes	no
CDKN2A	Hs00923894_m1	no	no	yes
CDKN2B	Hs00793225_m1	no	no	yes
CHL1	Hs00544069_m1	no	no	yes
CLDN1	Hs00221623_m1	no	yes	no
CYP4X1	Hs00380077_m1	no	no	yes
DAAM1	Hs00982998_m1	no	yes	no
DPYSL3	Hs00181665_m1	no	yes	no
DSC3	Hs00170032_m1	no	yes	no
DUSP10	Hs00200527_m1	yes	no	no
E2F8	Hs01079649_m1	no	yes	no
ECM2	Hs00946419_m1	no	no	yes
ETS1	Hs00428293_m1	yes	no	no
HLF	Hs00171406_m1	no	no	yes
IGFBP5	Hs00181213_m1	no	yes	no
KCNT2	Hs01591277_m1	no	yes	no
LARP6	Hs00217969_m1	no	yes	no
LATS2	Hs00324396_m1	no	no	yes
LUM	Hs00929860_m1	no	no	yes
MARK3	Hs01058270_m1	no	yes	no
MEG3	Hs00292028_m1	no	yes	no
MKI67	Hs01032443_m1	no	no	yes
MSLN	Hs00245879_m1	yes	no	no
NRG4	Hs00945534_m1	yes	yes	no
OGN	Hs00247901_m1	no	no	yes
OXTR	Hs00168573_m1	no	no	yes
PDCD1LG2	Hs01057777_m1	yes	no	no
PDGFD	Hs00228671_m1	no	no	yes
PDZK1IP1	Hs00173779_m1	yes	no	no
PKHD1L1	Hs00415429_m1	no	no	yes
PLLP	Hs01056734_g1	yes	yes	no
PPL	Hs00160312_m1	yes	no	no
PRKG1	Hs00956122_m1	no	no	yes
PTPN13	Hs01106214_m1	no	yes	yes
RHOJ	Hs01112007_m1	yes	no	no
RRM2	Hs01072065_g1	no	no	yes
SFRP2	Hs00293258_m1	no	no	yes
SLC24A3	Hs00915003_m1	no	yes	no
SLC9A3R1	Hs00188594_m1	yes	no	no
SNAI2	Hs00950344_m1	yes	no	no
SNORD113-4	Hs03299143_sH	no	yes	no
SOX6	Hs00264525_m1	yes	yes	no
TCF4	Hs00162613_m1	no	no	yes
TERT	Hs00972656_m1	no	yes	yes
TGFB3	Hs01086000_m1	no	yes	no
THBD	Hs00264920_s1	no	yes	no
TMEM132A	Hs01096434_m1	no	yes	no
TNFSF4	Hs04400731_m1	no	no	yes
TSPAN13	Hs00917717_m1	no	yes	no
UBE2C	Hs00964100_g1	no	yes	yes
UPK3B	Hs01592182_m1	yes	no	no
VEGFC	Hs00153458_m1	yes	yes	no
VIM	Hs00958111_m1	yes	no	no
VNN1	Hs01546812_m1	no	yes	no
VTN	Hs00169863_m1	yes	no	no
WT1	Hs01103751_m1	no	no	yes

## Sheet: Table S3B
Table 3B. Genes deregulated between C1 and C2 subtypes
Gene	adj.pvalue	logFC C1 vs C2	AUC
ADAM19	1.93802e-08	-1.61043	0.942754
ANKRD1	8.92087e-05	-4.40725	0.813043
ARID5B	0.000214971	-1.04478	0.805797
CALB2	0.000554606	2.4942	0.803623
CD274	7.71483e-07	-2.11348	0.915942
CD68	0.000214971	-0.913478	0.841304
CD79A	0.0001151	-2.77	0.830435
DUSP10	7.71483e-07	-1.25768	0.91087
ETS1	1.45831e-08	-1.46072	0.968116
MSLN	5.38859e-06	3.38826	0.938406
NRG4	2.33584e-06	4.3587	0.905072
PDCD1LG2	4.24693e-08	-1.67609	0.961594
PDZK1IP1	4.08162e-06	3.3671	0.873913
PLLP	1.78375e-06	3.16449	0.907246
PPL	2.33584e-06	2.21841	0.900725
RHOJ	5.85452e-06	-1.58464	0.877536
SLC9A3R1	1.32227e-05	1.40362	0.861594
SNAI2	5.48304e-05	-1.27072	0.844928
SOX6	1.87491e-05	3.03986	0.837681
UPK3B	0.000841768	2.85319	0.815942
VEGFC	5.48304e-05	-1.38667	0.838406
VIM	8.92803e-06	-1.17739	0.872464
VTN	2.88803e-05	2.66232	0.842029

## Sheet: Table S3C
Table 3C. Genes deregulated between C1A and C1B subtypes
Gene	adj.pvalue	logFC C1A vs C1B	AUC
ARID5B	0.000134423	-1.34667	0.927778
AURKA	0.0106472	-0.896667	0.830556
BAP1	0.0013081	-0.953333	0.905556
BUB1	0.0150907	-0.911667	0.802778
C7	0.0305455	3.38333	0.822222
CA12	3.922e-05	-3.46667	0.913889
CCDC113	0.000113249	-1.89833	0.919444
CD79A	0.00314733	2.16	0.844444
CDH2	4.91903e-05	-2.26667	0.947222
CLDN1	2.64813e-08	-3.515	1
DAAM1	0.000793647	1.54667	0.897222
DPYSL3	3.922e-05	-2.255	0.952778
DSC3	2.62143e-05	-5.66167	0.983333
E2F8	4.91903e-05	-1.965	0.925
IGFBP5	4.91903e-05	2.29	0.936111
KCNT2	5.02751e-05	-3.18833	0.916667
LARP6	0.000144939	-1.485	0.913889
MARK3	0.000321206	1.37	0.905556
MEG3	9.338e-05	3.88833	0.905556
NRG4	0.013641	2.43833	0.811111
PLLP	0.000376149	1.76	0.9
PTPN13	5.02751e-05	-1.8	0.925
SLC24A3	7.75584e-06	3.49667	0.972222
SNORD113-4	5.40308e-05	3.31667	0.963889
SOX6	0.000733533	2.25633	0.875
TERT	0.0106472	-2.99	0.825
TGFB3	0.000829773	1.84	0.894444
THBD	0.00215987	1.17167	0.85
TMEM132A	0.000134423	-1.58667	0.922222
TSPAN13	0.000156544	-1.755	0.905556
UBE2C	0.020354	-0.993333	0.813889
VEGFC	0.00199007	-1.28333	0.852778
VNN1	1.05197e-06	-3.86833	0.969444

## Sheet: Table S3D
Table 3D. Genes deregulated between C2A and C2B subtypes
Gene	adj.pvalue	logFC C2A vs C2B	AUC
ADAM19	0.0212616	-0.741796	0.80031
ARID5B	0.000859999	1.05108	0.849845
AURKA	0.00113079	-1.29288	0.829721
BUB1	0.00308283	-1.15418	0.834365
C7	7.3689e-05	3.56718	0.900929
CDKN2A	0.0212616	1.45728	0.80805
CDKN2B	0.00269093	1.55573	0.801858
CHL1	3.34151e-05	3.22167	0.931889
CYP4X1	6.31668e-05	2.72477	0.868421
ECM2	1.1371e-06	2.02229	0.944272
HLF	1.70465e-05	4.50186	0.944272
LATS2	0.00308283	0.650155	0.842105
LUM	0.00113079	1.45882	0.842105
MKI67	0.003805	-1.13158	0.823529
OGN	1.70465e-05	3.95697	0.905573
OXTR	0.000151093	-3.51734	0.865325
PDGFD	1.37797e-05	1.82632	0.948916
PKHD1L1	0.000151093	4.99969	0.874613
PRKG1	0.00228816	1.17802	0.821981
PTPN13	1.55541e-07	1.5452	0.987616
RRM2	0.00159186	-1.17245	0.839009
SFRP2	0.00269093	2.11176	0.815789
TCF4	0.0022967	0.899381	0.831269
TERT	0.00325204	-3.30402	0.798762
TNFSF4	0.00113079	-2.2161	0.818885
UBE2C	0.000885012	-1.52167	0.849845
WT1	0.000151093	1.87709	0.893189
