# Supplementary material for: Genetic alterations of malignant pleural mesothelioma: association with tumor heterogeneity and overall survival
Source: Mol Oncol. 2020 Mar 10;14(6):1207–23. doi: 10.1002/1878-0261.12651 (PMC7266286; doi:10.1002/1878-0261.12651)
Supplement: Supplementary file 5 — Table S4. Variants with structural consequences in genes and variants in TERT promoter identified by targeted sequencing. [file MOL2-14-1207-s005.xlsx]

## Sheet: Table S4
Table S4. Variants with structural consequences in genes and variants in TERT promoter identified by targeted sequencing
Gene	Minor allele frequency (MAF)	Sample name	Mutation type	Protein change	Predicion Polyphen2 HDIV	Predicion SIFT	Predicion Mutation Taster	Predicion CADD phred	Final Prediction
ARID1A	chr1 27089742 27089742 G A	T106NE	Missense_Mutation	A900T	D	D	D	22.8	M2
ARID1A	chr1 27105553 27105553 C T	T170LE	Nonsense_Mutation	R1722*					M1
ARID1A	chr1 27099905 27099905 C T	T173LE	Missense_Mutation	R1262C	D	D	D	23.2	M2
ARID2	chr12 46123863 46123863 G C	T011LE	Missense_Mutation	K43N	P	D	D	23.2	M3
ARID2	chr12 46125051 46125051 A T	T032LE	Nonsense_Mutation	R80*					M1
ARID2	chr12 46123865 46123865 A G	T042LE	Missense_Mutation	E44G	D	D	D	24.7	M2
ARID2	chr12 46211672 46211672 G A	T172LE	Splice_Site	NA					M1
ARID2	chr12 46287306 46287306 C T	T213NE	Missense_Mutation	L1751F	D	T	D	25.2	M3
ARID2	chr12 46246240 46246240 C T	T237LE	Missense_Mutation	T1445I	B	D	D	22.3	M3
ARID2	chr12 46242663 46242663 G A	T252HP	Missense_Mutation	R542Q	D	T	D	24.5	M3
ARID2	chr12 46287299 46287308 AAGAAACCTT -	T333HP	Frame_Shift_Del	SRNL1748fs					M1
ARID2	chr12 46245366 46245366 C -	T342HP	Frame_Shift_Del	P1154fs					M1
BAP1	chr3 52439231 52439231 C -	T004LE	Frame_Shift_Del	K337fs					M1
BAP1	chr3 52441301 52441302 - CTGC	T004LE	Frame_Shift_Ins	N157fs					M1
BAP1	chr3 52441259 52441273 CAAAGTGGAACGCCT -	T010LE	In_Frame_Del	EAFHF166del					M1
BAP1	chr3 52442599 52442599 A G	T010LE	Missense_Mutation	L49P	D	D	D	28.6	M2
BAP1	chr3 52438515 52438515 C A	T014LE	Nonsense_Mutation	E402*					M1
BAP1	chr3 52437163 52437163 G C	T016LE	Nonsense_Mutation	Y627*					M1
BAP1	chr3 52441220 52441220 C A	T018LE	Missense_Mutation	D184Y	D	D	D	33	M2
BAP1	chr3 52438566 52438566 G A	T021LE	Nonsense_Mutation	R385*					M1
BAP1	chr3 52436691 52436691 C -	T022LE	Splice_Site	NA					M1
BAP1	chr3 52442077 52442077 C G	T032LE	Missense_Mutation	C91S	D	D	D	28.9	M2
BAP1	chr3 52441263 52441263 G C	T041LE	Missense_Mutation	H169Q	D	D	D	24.3	M2
BAP1	chr3 52442599 52442599 A -	T044LE	Frame_Shift_Del	L49fs					M1
BAP1	chr3 52437262 52437265 CCCC -	T046LE	Frame_Shift_Del	QG593fs					M1
BAP1	chr3 52441417 52441449 GGCATGGCTATTATGGGCCTTGGCCAACTCCGG -	T079NE	In_Frame_Del	PELAKAHNSHA135del					M1
BAP1	chr3 52436869 52436869 T A	T080NE	Nonsense_Mutation	K637*					M1
BAP1	chr3 52439912 52439913 TG -	T081NE	Frame_Shift_Del	Q267fs					M1
BAP1	chr3 52441261 52441275 AAGTGGAACGCCTCC -	T087NE	In_Frame_Del	165_170MEAFHF>I					M1
BAP1	chr3 52441246 52441246 G C	T088NE	Missense_Mutation	P175R	D	D	D	26.3	M2
BAP1	chr3 52442077 52442077 C A	T094NE	Missense_Mutation	C91F	D	D	D	34	M2
BAP1	chr3 52439852 52439852 G C	T110NE	Nonsense_Mutation	S287*					M1
BAP1	chr3 52437206 52437206 G -	T115NE	Frame_Shift_Del	T613fs					M1
BAP1	chr3 52442077 52442077 C A	T115NE	Missense_Mutation	C91F	D	D	D	34	M2
BAP1	chr3 52439780 52439780 C T	T123LE	Splice_Site	NA					M1
BAP1	chr3 52438478 52438482 GAGTT -	T124HP	Frame_Shift_Del	NS413fs					M1
BAP1	chr3 52441217 52441217 C A	T124HP	Missense_Mutation	G185W	D	D	D	34	M2
BAP1	chr3 52441220 52441220 C A	T124HP	Missense_Mutation	D184Y	D	D	D	33	M2
BAP1	chr3 52437288 52437289 - G	T134HP	Frame_Shift_Ins	I586fs					M1
BAP1	chr3 52437209 52437210 TT -	T149NE	Frame_Shift_Del	K612fs					M1
BAP1	chr3 52440373 52440373 G A	T149NE	Missense_Mutation	R227C	D	D	D	24.8	M2
BAP1	chr3 52436643 52436643 G -	T161NE	Frame_Shift_Del	T677fs					M1
BAP1	chr3 52437834 52437835 - G	T169LE	Frame_Shift_Ins	N443fs					M1
BAP1	chr3 52438469 52438470 - TA	T172LE	Frame_Shift_Ins	R417fs					M1
BAP1	chr3 52441988 52441991 CCTT -	T177LE	Frame_Shift_Del	KG120fs					M1
BAP1	chr3 52436802 52436802 T -	T184LE	Frame_Shift_Del	K659fs					M1
BAP1	chr3 52439898 52439898 G A	T186LE	Nonsense_Mutation	Q272*					M1
BAP1	chr3 52436681 52436712 GGTCATCAATCTGTAGGAGAGAAGAAGACTGA -	T192LE	Frame_Shift_Del	SVFF662fs					M1
BAP1	chr3 52441219 52441219 T C	T193LE	Missense_Mutation	D184G	D	D	D	28	M2
BAP1	chr3 52436418 52436419 CA -	T197LE	Frame_Shift_Del	V692fs					M1
BAP1	chr3 52441460 52441460 A T	T200LE	Missense_Mutation	I131N	D	D	D	28	M2
BAP1	chr3 52437415 52437433 GCCAGTCCAAGGCCCACCT -	T201LE	Frame_Shift_Del	G579fs					M1
BAP1	chr3 52441334 52441334 T C	T204NE	Splice_Site	NA					M1
BAP1	chr3 52439855 52439855 T -	T207NE	Frame_Shift_Del	K286fs					M1
BAP1	chr3 52443733 52443740 AATCTTCC -	T213NE	Frame_Shift_Del	EDF20fs					M1
BAP1	chr3 52442076 52442076 A C	T214NE	Missense_Mutation	C91W	D	D	D	27.8	M2
BAP1	chr3 52436801 52436802 - T	T215NE	Frame_Shift_Ins	K659fs					M1
BAP1	chr3 52440391 52440391 C A	T215NE	Nonsense_Mutation	E221*					M1
BAP1	chr3 52441477 52441477 C G	T216NE	Splice_Site	NA					M1
BAP1	chr3 52442490 52442490 C G	T225NE	Splice_Site	Q85H					M1
BAP1	chr3 52437896 52437896 C -	T227LE	Frame_Shift_Del	G422fs					M1
BAP1	chr3 52441322 52441349 GTGGCTCGGGCCTGGGGAAAAACAGAGT -	T230LE	Frame_Shift_Del	RLCF146fs					M1
BAP1	chr3 52436640 52436640 A -	T243LE	Frame_Shift_Del	F678fs					M1
BAP1	chr3 52441974 52441974 C G	T244HP	Splice_Site	E125D					M1
BAP1	chr3 52443881 52443881 C T	T254HP	Nonsense_Mutation	W5*					M1
BAP1	chr3 52437740 52437741 GG -	T261HP	Frame_Shift_Del	P474fs					M1
BAP1	chr3 52436835 52436835 G -	T262HP	Frame_Shift_Del	A648fs					M1
BAP1	chr3 52441959 52441978 GGCACTGCAGCCTACCTCAG -	T264HP	Frame_Shift_Del	PE124fs					M1
BAP1	chr3 52436682 52436692 GTCATCAATCT -	T266HP	Frame_Shift_Del	RLM662fs					M1
BAP1	chr3 52440898 52440898 C T	T273HP	Nonsense_Mutation	W202*					M1
BAP1	chr3 52439883 52439883 G A	T280LE	Nonsense_Mutation	Q277*					M1
BAP1	chr3 52439913 52439913 G A	T289LE	Nonsense_Mutation	Q267*					M1
BAP1	chr3 52441976 52441976 C A	T289LE	Nonsense_Mutation	E125*					M1
BAP1	chr3 52443599 52443601 CTC -	T290LE	In_Frame_Del	E31del					M1
BAP1	chr3 52443613 52443644 CCCCCTTGACACCTGCGATGAGGAAAGGAAAG -	T290LE	Frame_Shift_Del	FLSS24fs					M1
BAP1	chr3 52436617 52436617 C T	T291LE	Splice_Site	NA					M1
BAP1	chr3 52437864 52437873 CAGAACCGCT -	T291LE	Frame_Shift_Del	SGSA430fs					M1
BAP1	chr3 52437879 52437879 C -	T291LE	Frame_Shift_Del	A428fs					M1
BAP1	chr3 52437159 52437162 GTGA -	T297HP	Frame_Shift_Del	SP628fs					M1
BAP1	chr3 52441211 52441212 TC -	T300HP	Frame_Shift_Del	K187fs					M1
BAP1	chr3 52441333 52441333 C A	T305HP	Splice_Site	NA					M1
BAP1	chr3 52441252 52441252 T C	T308HP	Missense_Mutation	Y173C	D	D	D	26.5	M2
BAP1	chr3 52441998 52441998 G -	T308HP	Frame_Shift_Del	D117fs					M1
BAP1	chr3 52442050 52442050 A C	T309HP	Missense_Mutation	L100R	D	D	D	28.5	M2
BAP1	chr3 52440909 52440919 CCTCCCCCCAG -	T315HP	Frame_Shift_Del	WGED196fs					M1
BAP1	chr3 52441220 52441220 C G	T322HP	Missense_Mutation	D184H	D	D	D	27.7	M2
BAP1	chr3 52439899 52439899 A -	T328HP	Frame_Shift_Del	I271fs					M1
BAP1	chr3 52440853 52440857 GGCGA -	T337HP	Frame_Shift_Del	LA216fs					M1
BAP1	chr3 52437774 52437774 G -	T342HP	Frame_Shift_Del	L463fs					M1
BRAF	chr7 140453083 140453083 A T	T233LE	Missense_Mutation	L618M	D	D	D	24.9	M2
CDKN2A	chr9 21971029 21971029 C T	T075NE	Nonsense_Mutation	W110*					M1
CDKN2A	chr9 21971159 21971159 C G	T169LE	Missense_Mutation	G67R	D	T	D	32	M3
CDKN2A	chr9 21971194 21971194 C -	T274HP	Frame_Shift_Del	G55fs					M1
CDKN2A	chr9 21971120 21971120 G A	T334HP	Nonsense_Mutation	R80*					M1
CDKN2B	chr9 22008831 22008831 T C	T124HP	Missense_Mutation	N41S	D	D	D	26.2	M2
CTNNB1	chr3 41267213 41267215 AAG -	T152NE	In_Frame_Del	E267del					M1
CTNNB1	chr3 41274892 41274892 G C	T178LE	Missense_Mutation	C381S	P	D	D	23.6	M3
CTNNB1	chr3 41266102 41266111 TGGAATCCAT -	T253HP	Frame_Shift_Del	SGIH33fs					M1
CTNNB1	chr3 41277867 41277868 - A	T261HP	Frame_Shift_Ins	Q611fs					M1
CUL1	chr7 148451177 148451177 G A	T152NE	Missense_Mutation	V84I	D	T	D	25.2	M3
EGFR	chr7 55259485 55259485 C T	T048LE	Missense_Mutation	P848L	D	D	D	33	M2
INPP4B	chr4 143081516 143081516 C G	T113NE	Missense_Mutation	E520Q	D	D	D	28.1	M2
INPP4B	chr4 143081690 143081690 T C	T115NE	Missense_Mutation	K462E	D	T	D	23.7	M3
KMT2D	chr12 49435234 49435234 G C	T066NE	Missense_Mutation	P2107A	D	D	D	20.3	M2
KMT2D	chr12 49426867 49426867 G A	T284LE	Missense_Mutation	S3874F	D	D	N	23.1	M3
KRAS	chr12 25380275 25380275 T A	T082NE	Missense_Mutation	Q61H	B	D	D	23.5	M3
LATS2	chr13 21563409 21563409 C -	T070NE	Frame_Shift_Del	R170fs					M1
LATS2	chr13 21555647 21555647 C T	T076NE	Missense_Mutation	G875R	D	D	D	34	M2
LATS2	chr13 21553877 21553877 C A	T079NE	Missense_Mutation	G909W	D	D	D	35	M2
LATS2	chr13 21549404 21549404 G A	T105NE	Missense_Mutation	R958C	D	D	D	31	M2
LATS2	chr13 21555623 21555623 C T	T160NE	Missense_Mutation	E883K	D	D	D	35	M2
LATS2	chr13 21555623 21555623 C T	T249HP	Missense_Mutation	E883K	D	D	D	35	M2
LATS2	chr13 21565410 21565410 C T	T272HP	Splice_Site	NA					M1
LATS2	chr13 21557405 21557405 T C	T273HP	Missense_Mutation	T814A	D	D	D	26	M2
LATS2	chr13 21557699 21557699 C A	T275HP	Nonsense_Mutation	E716*					M1
NF2	chr22 30035190 30035192 TTC -	T007LE	In_Frame_Del	F119del					M1
NF2	chr22 30032794 30032794 C T	T010LE	Nonsense_Mutation	R57*					M1
NF2	chr22 30070877 30070877 G T	T013LE	Nonsense_Mutation	E465*					M1
NF2	chr22 30070892 30070892 C T	T015LE	Nonsense_Mutation	Q470*					M1
NF2	chr22 30070931 30070931 G A	T016LE	Splice_Site	NA					M1
NF2	chr22 30035078 30035078 G A	T026LE	Splice_Site	NA					M1
NF2	chr22 30000101 30000101 G A	T038LE	Splice_Site	E38E					M1
NF2	chr22 30061048 30061048 A -	T043LE	Frame_Shift_Del	K294fs					M1
NF2	chr22 30038190 30038190 G A	T052LE	Splice_Site	NA					M1
NF2	chr22 30074313 30074313 G T	T059HP	Splice_Site	NA					M1
NF2	chr22 30035078 30035078 G A	T061HP	Splice_Site	NA					M1
NF2	chr22 30067836 30067836 C T	T064NE	Nonsense_Mutation	R341*					M1
NF2	chr22 30067929 30067929 G T	T067NE	Nonsense_Mutation	E372*					M1
NF2	chr22 30050657 30050658 - GACCCCA	T071NE	Frame_Shift_Ins	-154fs					M1
NF2	chr22 30051637 30051637 T G	T075NE	Missense_Mutation	W191G	D	D	D	28.6	M2
NF2	chr22 30064436 30064436 G A	T078NE	Splice_Site	NA					M1
NF2	chr22 30035201 30035201 G A	T093NE	Splice_Site	Q121Q					M1
NF2	chr22 30067884 30067884 G T	T118NE	Nonsense_Mutation	E357*					M1
NF2	chr22 30069312 30069312 G T	T123LE	Nonsense_Mutation	E393*					M1
NF2	chr22 30032794 30032794 C T	T126HP	Nonsense_Mutation	R57*					M1
NF2	chr22 30038275 30038275 G T	T126HP	Splice_Site	NA					M1
NF2	chr22 30051642 30051642 C A	T135HP	Nonsense_Mutation	Y192*					M1
NF2	chr22 30070877 30070880 GAGC -	T160NE	Frame_Shift_Del	ER465fs					M1
NF2	chr22 30051618 30051618 G A	T175LE	Nonsense_Mutation	W184*					M1
NF2	chr22 30035202 30035202 G A	T183LE	Splice_Site	NA					M1
NF2	chr22 30057288 30057289 - G	T197LE	Frame_Shift_Ins	W258fs					M1
NF2	chr22 30057193 30057193 G A	T204NE	Splice_Site	NA					M1
NF2	chr22 30057302 30057302 C T	T205NE	Nonsense_Mutation	R262*					M1
NF2	chr22 30074239 30074239 A -	T207NE	Frame_Shift_Del	I501fs					M1
NF2	chr22 30051642 30051642 C G	T209NE	Nonsense_Mutation	Y192*					M1
NF2	chr22 30057234 30057235 TG -	T209NE	Frame_Shift_Del	L239fs					M1
NF2	chr22 30057320 30057332 GACAAGGAGGTAG -	T210NE	Frame_Shift_Del	DKE268fs					M1
NF2	chr22 30057292 30057292 G A	T216NE	Nonsense_Mutation	W258*					M1
NF2	chr22 30000087 30000087 G T	T231LE	Nonsense_Mutation	E34*					M1
NF2	chr22 30032794 30032794 C T	T238LE	Nonsense_Mutation	R57*					M1
NF2	chr22 30067866 30067866 C T	T238LE	Missense_Mutation	R351C	D	D	D	35	M2
NF2	chr22 30050682 30050682 T -	T239LE	Frame_Shift_Del	F162fs					M1
NF2	chr22 30067871 30067877 GAGGGAT -	T252HP	Frame_Shift_Del	TRD352fs					M1
NF2	chr22 30067884 30067884 G T	T275HP	Nonsense_Mutation	E357*					M1
NF2	chr22 30038207 30038223 TAGATGAAAAGATCTAC -	T277HP	Frame_Shift_Del	LDEKIY127fs					M1
NF2	chr22 30054254 30054254 G A	T278HP	Splice_Site	NA					M1
NF2	chr22 30054177 30054177 G A	T280LE	Splice_Site	NA					M1
NF2	chr22 30051652 30051652 C T	T281LE	Nonsense_Mutation	R196*					M1
NF2	chr22 30051639 30051639 G A	T303HP	Nonsense_Mutation	W191*					M1
NF2	chr22 30051642 30051642 C G	T303HP	Nonsense_Mutation	Y192*					M1
NF2	chr22 30000099 30000101 GAG -	T310HP	Splice_Site	E38del					M1
NF2	chr22 30069414 30069414 G T	T322HP	Nonsense_Mutation	E427*					M1
NF2	chr22 30057302 30057302 C T	T330HP	Nonsense_Mutation	R262*					M1
NF2	chr22 30051641 30051642 - C	T332HP	Frame_Shift_Ins	A193fs					M1
NF2	chr22 30069402 30069402 A T	T333HP	Nonsense_Mutation	K423*					M1
NF2	chr22 30054189 30054189 A -	T334HP	Frame_Shift_Del	E204fs					M1
NF2	chr22 30032763 30032764 - T	T335HP	Frame_Shift_Ins	F47fs					M1
NF2	chr22 30069396 30069396 G T	T338HP	Nonsense_Mutation	E421*					M1
NF2	chr22 30051652 30051652 C T	T341HP	Nonsense_Mutation	R196*					M1
NF2	chr22 30035190 30035192 TTC -	T343HP	In_Frame_Del	F119del					M1
NRAS	chr1 115256530 115256530 G T	T264HP	Missense_Mutation	Q61K	P	D	D	24.1	M3
SETD2	chr3 47058725 47058725 T -	T046LE	Frame_Shift_Del	N2518fs					M1
SETD2	chr3 47098783 47098790 AAGGGATG -	T076NE	Frame_Shift_Del	HPF2162fs					M1
SETD2	chr3 47125860 47125860 A C	T098NE	Missense_Mutation	L1804V	D	D	D	24.1	M2
SETD2	chr3 47147534 47147534 G A	T175LE	Nonsense_Mutation	R1598*					M1
SETD2	chr3 47165494 47165498 GGCTC -	T218NE	Frame_Shift_Del	EP210fs					M1
SETD2	chr3 47158115 47158115 T A	T263HP	Missense_Mutation	E1528D	D	D	D	27	M2
SETD2	chr3 47164379 47164408 TGATTTCTTCATTTAATTCTGTACAACAGA -	T266HP	In_Frame_Del	573_583FCCTELNEEIK>*					M1
SETD2	chr3 47098952 47098952 C -	T297HP	Frame_Shift_Del	V2108fs					M1
SETD2	chr3 47164162 47164163 - AAGAGTCT	T300HP	Frame_Shift_Ins	-654fs					M1
SETD2	chr3 47162546 47162546 T -	T305HP	Frame_Shift_Del	I1194fs					M1
SETD2	chr3 47164309 47164337 TTTTTATTAATCATTCTTAATTCACTACC -	T333HP	Frame_Shift_Del	GSELRMINKN597fs					M1
SMARCA4	chr19 11143966 11143966 G C	T074NE	Splice_Site	D1183H					M1
TERT	chr5 1293440 1293440 G A	T012LE	Missense_Mutation	R521C	D	D	D	22.1	M2
TERT	chr5 1293452 1293452 A T	T082NE	Missense_Mutation	C517S	D	D	D	23.6	M2
TERT promoter	chr5 1295228 1295228 G A	T002LE	Promoter mutation	NA					M1
TERT promoter	chr5 1295228 1295228 G A	T003LE	Promoter mutation	NA					M1
TERT promoter	chr5 1295161 1295161 T G	T015LE	Promoter mutation	NA					M1
TERT promoter	chr5 1295228 1295228 G A	T026LE	Promoter mutation	NA					M1
TERT promoter	chr5 1295158 1295158 G T	T030LE	Promoter mutation	NA					M1
TERT promoter	chr5 1295228 1295228 G A	T037LE	Promoter mutation	NA					M1
TERT promoter	chr5 1295228 1295228 G A	T038LE	Promoter mutation	NA					M1
TERT promoter	chr5 1295228 1295228 G A	T043LE	Promoter mutation	NA					M1
TERT promoter	chr5 1295228 1295228 G A	T052LE	Promoter mutation	NA					M1
TERT promoter	chr5 1295228 1295228 G A	T093NE	Promoter mutation	NA					M1
TERT promoter	chr5 1295228 1295228 G A	T097NE	Promoter mutation	NA					M1
TERT promoter	chr5 1295161 1295161 T G	T105NE	Promoter mutation	NA
TERT promoter	chr5 1295228 1295228 G A	T143NE	Promoter mutation	NA					M1
TERT promoter	chr5 1295161 1295161 T G	T144NE	Promoter mutation	NA					M1
TERT promoter	chr5 1295161 1295161 T G	T181LE	Promoter mutation	NA					M1
TERT promoter	chr5 1295228 1295228 G A	T183LE	Promoter mutation	NA					M1
TERT promoter	chr5 1295228 1295228 G A	T188LE	Promoter mutation	NA					M1
TERT promoter	chr5 1295228 1295228 G A	T199LE	Promoter mutation	NA					M1
TERT promoter	chr5 1295228 1295228 G A	T220CR	Promoter mutation	NA					M1
TERT promoter	chr5 1295228 1295228 G A	T252HP	Promoter mutation	NA					M1
TERT promoter	chr5 1295228 1295228 G A	T255HP	Promoter mutation	NA					M1
TERT promoter	chr5 1295228 1295228 G A	T267HP	Promoter mutation	NA					M1
TERT promoter	chr5 1295228 1295228 G A	T274HP	Promoter mutation	NA					M1
TERT promoter	chr5 1295228 1295228 G A	T275HP	Promoter mutation	NA					M1
TERT promoter	chr5 1295228 1295228 G A	T277HP	Promoter mutation	NA					M1
TERT promoter	chr5 1295228 1295228 G A	T278HP	Promoter mutation	NA					M1
TERT promoter	chr5 1295228 1295228 G A	T280LE	Promoter mutation	NA					M1
TERT promoter	chr5 1295228 1295228 G A	T300HP	Promoter mutation	NA					M1
TERT promoter	chr5 1295161 1295161 T G	T301HP	Promoter mutation	NA					M1
TERT promoter	chr5 1295228 1295228 G A	T303HP	Promoter mutation	NA					M1
TERT promoter	chr5 1295228 1295228 G A	T333HP	Promoter mutation	NA					M1
TP53	chr17 7579861 7579861 T A	T039LE	Missense_Mutation	T18S	D	T	D	21.7	M3
TP53	chr17 7579717 7579717 G T	T043LE	Missense_Mutation	P27T	D	T	D	23.5	M3
TP53	chr17 7579446 7579455 TAGGAGCTGC -	T064NE	Frame_Shift_Del	AAPT78fs					M1
TP53	chr17 7578442 7578442 T G	T071NE	Missense_Mutation	Y163S	D	D	D	24.6	M2
TP53	chr17 7579311 7579311 C A	T082NE	Splice_Site	NA					M1
TP53	chr17 7577536 7577536 T A	T114NE	Missense_Mutation	R249W	D	D	D	26.7	M2
TP53	chr17 7577539 7577539 G A	T116NE	Missense_Mutation	R248W	D	D	D	34	M2
TP53	chr17 7578475 7578475 G -	T150NE	Frame_Shift_Del	P153fs					M1
TP53	chr17 7578239 7578239 C A	T170LE	Nonsense_Mutation	E204*					M1
TP53	chr17 7577153 7577153 C A	T178LE	Missense_Mutation	G262V	D	D	D	28.3	M2
TP53	chr17 7578196 7578196 A C	T192LE	Missense_Mutation	V218G	D	D	D	29.2	M2
TP53	chr17 7578475 7578475 G A	T270HP	Missense_Mutation	P152L	D	D	D	27.7	M2
TP53	chr17 7577535 7577535 C G	T277HP	Missense_Mutation	R249T	D	D	D	27.7	M2
TP53	chr17 7578508 7578508 C T	T324HP	Missense_Mutation	C141Y	D	D	D	24.8	M2
TP53	chr17 7578290 7578290 C T	T343HP	Splice_Site	NA					M1
