# Supplementary material for: Genetic alterations of malignant pleural mesothelioma: association with tumor heterogeneity and overall survival
Source: Mol Oncol. 2020 Mar 10;14(6):1207–23. doi: 10.1002/1878-0261.12651 (PMC7266286; doi:10.1002/1878-0261.12651)
Supplement: Supplementary file 6 — Table S5. Tumor samples from the same patient. [file MOL2-14-1207-s006.xlsx]

## Sheet: Table S5
Table S5. Tumor samples from the same patient
Sample name	Paired samples	Date of diagnostic	Date of tumor samples	Type of tumor samples
T022LE	T022LE/T122LE	2006-11-09	2006-11-09	Diagnostic biopsy
T122LE	T022LE/T122LE	2006-11-09	2007-04-19	Surgical resection
T067NE	T067NE/T092NE	2007-04-30	2007-04-30	Diagnostic biopsy
T092NE	T067NE/T092NE	2007-04-30	2007-10-01	Surgical resection
T078NE	T078NE/T109NE	2009-11-16	2009-11-16	Diagnostic biopsy
T109NE	T078NE/T109NE	2009-11-16	2010-02-24	Surgical resection
T087NE	T087NE/T065NE	2005-12-15	2005-12-15	Diagnostic biopsy
T065NE	T087NE/T065NE	2005-12-15	2006-04-11	Surgical resection
T088NE	T088NE/T089NE	2006-04-24	2006-04-24	Diagnostic biopsy
T089NE	T088NE/T089NE	2006-04-24	2006-09-13	Surgical resection
T094NE	T094NE/T100NE	2008-08-11	2008-08-11	Diagnostic biopsy
T100NE	T094NE/T100NE	2008-08-11	2008-12-17	Surgical resection
T097NE	T097NE/T101NE	2008-10-28	2008-10-28	Diagnostic biopsy
T101NE	T097NE/T101NE	2008-10-28	2009-02-10	Surgical resection
T224LE	T224LE/T281LE	2015-05-13	2015-05-13	Diagnostic biopsy
T281LE	T224LE/T281LE	2015-05-13	2015-09-16	Surgical resection
T282LE	T282LE/T044LE	2009-06-29	2009-06-29	Diagnostic biopsy
T044LE	T282LE/T044LE	2009-06-29	2009-10-27	Surgical resection
T073NE	T073NE/T104NE	2009-03-02	2009-03-02	Diagnostic biopsy
T104NE	T073NE/T104NE	2009-03-02	2009-05-27	Surgical resection
T283LE	T283LE/T045LE	2009-07-28	2009-07-28	Diagnostic biopsy
T045LE	T283LE/T045LE	2009-07-28	2009-11-26	Surgical resection
T003LE	T003LE/T005LE	2004-04-15	2004-04-15	Diagnostic biopsy
T005LE	T003LE/T005LE	2004-04-15	2004-05-18	Surgical resection
T280LE	T280LE/T235LE	2009-06-08	2009-06-08	Diagnostic biopsy
T235LE	T280LE/T235LE	2009-06-08	2009-08-20	Surgical resection
T196LE	T196LE/T222LE	2014-01-09	2014-01-09	Diagnostic biopsy
T222LE	T196LE/T222LE	2014-01-09	2014-02-27	Surgical resection
T285LE	T285LE/T286LE	2015-01-13	2015-01-13	Diagnostic biopsy
T286LE	T285LE/T286LE	2015-01-13	2015-03-20	Surgical resection
T293LE	T293LE/T296LE	2017-09-07	2017-09-07	Diagnostic biopsy
T296LE	T293LE/T296LE	2017-09-07	2017-10-16	Surgical resection
T314HP	T314HP/T279HP	2005-12-21	2005-12-21	Diagnostic biopsy
T279HP	T314HP/T279HP	2005-12-21	2006-02-22	Surgical resection
T004LE	T004LE/T288LE	2004-01-08	2004-05-04	Surgical resection
T288LE	T004LE/T288LE	2004-01-08	2017-08-10	Recurrent biopsy
T311HP	T311HP/T129HP	2004-12-09	2005-05-30	Surgical resection
T129HP	T311HP/T129HP	2004-12-09	2010-02-01	Recurrent biopsy
T317HP	T317HP/T060HP	2008-04-03	2008-07-03	Surgical resection
T060HP	T317HP/T060HP	2008-04-03	2009-12-29	Recurrent biopsy
T298HP	T298HP/T302HP	2001-08-24	2001-09-24	Surgical resection
T302HP	T298HP/T302HP	2001-08-24	2003-11-12	Recurrent surgical resection
